# Supplementary material for: The Aqueous Extract of Hemerocallis citrina Baroni Improves the Lactation-Promoting Effect in Bovine Mammary Epithelial Cells through the PI3K-AKT Signaling Pathway
Source: Foods. 2024 Sep 4;13(17):2813. doi: 10.3390/foods13172813 (PMC11395325; doi:10.3390/foods13172813)
Supplement: Supplementary file 1 [file foods-13-02813-s001.zip]

Archive with 3 entries (3 files):
- foods-3101453-supplementary.pdf
- Table S12.xlsx
- Table S4.xlsx
