# Supplementary material for: The Aqueous Extract of Hemerocallis citrina Baroni Improves the Lactation-Promoting Effect in Bovine Mammary Epithelial Cells through the PI3K-AKT Signaling Pathway
Source: Foods. 2024 Sep 4;13(17):2813. doi: 10.3390/foods13172813 (PMC11395325; doi:10.3390/foods13172813)
Supplement: Supplementary file 1 [file foods-13-02813-s001.zip › Table S4.xlsx]

## Sheet: Table S4
Table S4. Description of DEGs related to the lactation process in the CK group vs the HAE group
id	CK-1_tpm	CK-2_tpm	CK-3_tpm	HAE-1_tpm	HAE-2_tpm	HAE-3_tpm	Symbol	Description	Pathway	GO Component	GO Function	GO Process
ncbi_100138312	42.656	41.299	42.72	25.705	28.081	26.084	ACSL3	acyl-CoA synthetase long chain family member 3	ko01100//Metabolic pathways;ko04714//Thermogenesis;ko04146//Peroxisome;ko03320//PPAR signaling pathway;ko04920//Adipocytokine signaling pathway;ko01212//Fatty acid metabolism;ko04216//Ferroptosis;ko00071//Fatty acid degradation;ko00061//Fatty acid biosynthesis	GO:0005575//cellular_component;GO:0005622//intracellular;GO:0005623//cell;GO:0005737//cytoplasm;GO:0005739//mitochondrion;GO:0005740//mitochondrial envelope;GO:0005741//mitochondrial outer membrane;GO:0005777//peroxisome;GO:0005778//peroxisomal membrane;GO:0005783//endoplasmic reticulum;GO:0005789//endoplasmic reticulum membrane;GO:0005794//Golgi apparatus;GO:0005811//lipid particle;GO:0012505//e…	GO:0000166//nucleotide binding;GO:0003674//molecular_function;GO:0003824//catalytic activity;GO:0003987//acetate-CoA ligase activity;GO:0004043//L-aminoadipate-semialdehyde dehydrogenase activity;GO:0004467//long-chain fatty acid-CoA ligase activity;GO:0005488//binding;GO:0005515//protein binding;GO:0005524//ATP binding;GO:0008144//drug binding;GO:0008668//(2,3-dihydroxybenzoyl)adenylate synthase…	GO:0001676//long-chain fatty acid metabolic process;GO:0006082//organic acid metabolic process;GO:0006139//nucleobase-containing compound metabolic process;GO:0006163//purine nucleotide metabolic process;GO:0006164//purine nucleotide biosynthetic process;GO:0006629//lipid metabolic process;GO:0006631//fatty acid metabolic process;GO:0006633//fatty acid biosynthetic process;GO:0006637//acyl-CoA me…
ncbi_509936	17.766	21.877	21.422	28.568	27.582	28.991	ADCY6	adenylate cyclase 6	ko01100//Metabolic pathways;ko05200//Pathways in cancer;ko05163//Human cytomegalovirus infection;ko04024//cAMP signaling pathway;ko05166//Human T-cell leukemia virus 1 infection;ko04714//Thermogenesis;ko04015//Rap1 signaling pathway;ko05207//Chemical carcinogenesis - receptor activation;ko04062//Chemokine signaling pathway;ko04022//cGMP-PKG signaling pathway;ko04934//Cushing syndrome;ko04921//Oxy…	GO:0005575//cellular_component;GO:0005622//intracellular;GO:0005623//cell;GO:0005737//cytoplasm;GO:0005768//endosome;GO:0005829//cytosol;GO:0005886//plasma membrane;GO:0005902//microvillus;GO:0005929//cilium;GO:0008074//guanylate cyclase complex, soluble;GO:0012505//endomembrane system;GO:0016020//membrane;GO:0016021//integral component of membrane;GO:0031224//intrinsic component of membrane;GO:0…	GO:0000149//SNARE binding;GO:0000166//nucleotide binding;GO:0003674//molecular_function;GO:0003824//catalytic activity;GO:0004016//adenylate cyclase activity;GO:0004383//guanylate cyclase activity;GO:0005080//protein kinase C binding;GO:0005102//receptor binding;GO:0005488//binding;GO:0005515//protein binding;GO:0005524//ATP binding;GO:0008144//drug binding;GO:0008294//calcium- and calmodulin-res…	GO:0001101//response to acid chemical;GO:0003008//system process;GO:0003013//circulatory system process;GO:0003014//renal system process;GO:0003018//vascular process in circulatory system;GO:0003091//renal water homeostasis;GO:0006139//nucleobase-containing compound metabolic process;GO:0006163//purine nucleotide metabolic process;GO:0006164//purine nucleotide biosynthetic process;GO:0006171//cAM…
ncbi_281603	18.63	24.023	21.465	28.742	27.809	30.951	ADCY7	adenylate cyclase 7	ko01100//Metabolic pathways;ko05200//Pathways in cancer;ko04020//Calcium signaling pathway;ko05163//Human cytomegalovirus infection;ko04024//cAMP signaling pathway;ko05166//Human T-cell leukemia virus 1 infection;ko04714//Thermogenesis;ko04015//Rap1 signaling pathway;ko05207//Chemical carcinogenesis - receptor activation;ko04062//Chemokine signaling pathway;ko04022//cGMP-PKG signaling pathway;ko0…	-	-	-
ncbi_508629	47.826	46.049	50.173	61.156	60.996	60.559	ALDH2	aldehyde dehydrogenase 2 family member	ko01100//Metabolic pathways;ko04936//Alcoholic liver disease;ko00310//Lysine degradation;ko00561//Glycerolipid metabolism;ko00010//Glycolysis / Gluconeogenesis;ko00280//Valine, leucine and isoleucine degradation;ko00330//Arginine and proline metabolism;ko00380//Tryptophan metabolism;ko00071//Fatty acid degradation;ko00620//Pyruvate metabolism;ko00410//beta-Alanine metabolism;ko00053//Ascorbate an…	-	-	-
ncbi_513967	68.997	80.859	75.16	90.641	91.125	91.422	ALDH3A2	aldehyde dehydrogenase 3 family member A2	ko01100//Metabolic pathways;ko04936//Alcoholic liver disease;ko00310//Lysine degradation;ko00561//Glycerolipid metabolism;ko00010//Glycolysis / Gluconeogenesis;ko00280//Valine, leucine and isoleucine degradation;ko00330//Arginine and proline metabolism;ko00380//Tryptophan metabolism;ko00071//Fatty acid degradation;ko00620//Pyruvate metabolism;ko00410//beta-Alanine metabolism;ko00053//Ascorbate an…	-	GO:0003842//1-pyrroline-5-carboxylate dehydrogenase activity;GO:0003995//acyl-CoA dehydrogenase activity;GO:0004350//glutamate-5-semialdehyde dehydrogenase activity;GO:0004491//methylmalonate-semialdehyde dehydrogenase (acylating) activity;GO:0004777//succinate-semialdehyde dehydrogenase (NAD+) activity;GO:0008802//betaine-aldehyde dehydrogenase activity;GO:0009013//succinate-semialdehyde dehydro…	GO:0006527//arginine catabolic process;GO:0006561//proline biosynthetic process;GO:0006562//proline catabolic process;GO:0006574//valine catabolic process;GO:0006578//amino-acid betaine biosynthetic process;GO:0008218//bioluminescence;GO:0009450//gamma-aminobutyric acid catabolic process;GO:0010124//phenylacetate catabolic process;GO:0055114//oxidation-reduction process
ncbi_532724	21.398	24.159	22.036	28.959	27.762	29.429	ALDH5A1	aldehyde dehydrogenase 5 family member A1	ko01100//Metabolic pathways;ko00250//Alanine, aspartate and glutamate metabolism;ko00650//Butanoate metabolism	GO:0005575//cellular_component;GO:0005622//intracellular;GO:0005623//cell;GO:0005737//cytoplasm;GO:0005739//mitochondrion;GO:0005759//mitochondrial matrix;GO:0031974//membrane-enclosed lumen;GO:0043226//organelle;GO:0043227//membrane-bounded organelle;GO:0043229//intracellular organelle;GO:0043231//intracellular membrane-bounded organelle;GO:0043233//organelle lumen;GO:0044422//organelle part;GO:…	GO:0000166//nucleotide binding;GO:0003674//molecular_function;GO:0003824//catalytic activity;GO:0003842//1-pyrroline-5-carboxylate dehydrogenase activity;GO:0004491//methylmalonate-semialdehyde dehydrogenase (acylating) activity;GO:0004777//succinate-semialdehyde dehydrogenase (NAD+) activity;GO:0005488//binding;GO:0005515//protein binding;GO:0008802//betaine-aldehyde dehydrogenase activity;GO:00…	GO:0001505//regulation of neurotransmitter levels;GO:0005975//carbohydrate metabolic process;GO:0005996//monosaccharide metabolic process;GO:0006006//glucose metabolic process;GO:0006082//organic acid metabolic process;GO:0006083//acetate metabolic process;GO:0006091//generation of precursor metabolites and energy;GO:0006105//succinate metabolic process;GO:0006518//peptide metabolic process;GO:00…
ncbi_538799	2.628	2.13	2.399	5.353	5.223	6.081	B3GNT7	UDP-GlcNAc:betaGal beta-1,3-N-acetylglucosaminyltransferase 7	ko00533//Glycosaminoglycan biosynthesis - keratan sulfate	GO:0000139//Golgi membrane;GO:0005575//cellular_component;GO:0005622//intracellular;GO:0005623//cell;GO:0005737//cytoplasm;GO:0005794//Golgi apparatus;GO:0012505//endomembrane system;GO:0016020//membrane;GO:0016021//integral component of membrane;GO:0031090//organelle membrane;GO:0031224//intrinsic component of membrane;GO:0031984//organelle subcompartment;GO:0043226//organelle;GO:0043227//membra…	GO:0003674//molecular_function;GO:0003824//catalytic activity;GO:0008194//UDP-glycosyltransferase activity;GO:0008375//acetylglucosaminyltransferase activity;GO:0008378//galactosyltransferase activity;GO:0008499//UDP-galactose:beta-N-acetylglucosamine beta-1,3-galactosyltransferase activity;GO:0008532//N-acetyllactosaminide beta-1,3-N-acetylglucosaminyltransferase activity;GO:0016740//transferase…	GO:0006022//aminoglycan metabolic process;GO:0006023//aminoglycan biosynthetic process;GO:0006024//glycosaminoglycan biosynthetic process;GO:0006082//organic acid metabolic process;GO:0006464//cellular protein modification process;GO:0006486//protein glycosylation;GO:0006493//protein O-linked glycosylation;GO:0006790//sulfur compound metabolic process;GO:0006807//nitrogen compound metabolic proce…
ncbi_281781	37.83	50.785	43.505	69.977	66.437	69.355	B4GALT1	beta-1,4-galactosyltransferase 1	ko01100//Metabolic pathways;ko00510//N-Glycan biosynthesis;ko00514//Other types of O-glycan biosynthesis;ko00513//Various types of N-glycan biosynthesis;ko00601//Glycosphingolipid biosynthesis - lacto and neolacto series;ko00052//Galactose metabolism;ko00515//Mannose type O-glycan biosynthesis;ko00533//Glycosaminoglycan biosynthesis - keratan sulfate	-	-	-
ncbi_507390	7.847	10.034	8.214	13.819	11.687	13.617	BCL2	BCL2 like 11	ko05200//Pathways in cancer;ko04151//PI3K-Akt signaling pathway;ko05169//Epstein-Barr virus infection;ko05206//MicroRNAs in cancer;ko04932//Non-alcoholic fatty liver disease;ko04210//Apoptosis;ko04068//FoxO signaling pathway;ko05210//Colorectal cancer;ko01521//EGFR tyrosine kinase inhibitor resistance;ko04215//Apoptosis - multiple species	GO:0005575//cellular_component;GO:0005622//intracellular;GO:0005623//cell;GO:0005737//cytoplasm;GO:0005739//mitochondrion;GO:0005740//mitochondrial envelope;GO:0005741//mitochondrial outer membrane;GO:0005829//cytosol;GO:0012505//endomembrane system;GO:0016020//membrane;GO:0019867//outer membrane;GO:0019898//extrinsic component of membrane;GO:0031090//organelle membrane;GO:0031966//mitochondrial …	GO:0003674//molecular_function;GO:0005488//binding;GO:0005515//protein binding;GO:0008017//microtubule binding;GO:0008092//cytoskeletal protein binding;GO:0015631//tubulin binding;GO:0019899//enzyme binding;GO:0019900//kinase binding;GO:0019901//protein kinase binding;GO:0044877//macromolecular complex binding;GO:0046982//protein heterodimerization activity;GO:0046983//protein dimerization activi…	GO:0000003//reproduction;GO:0001655//urogenital system development;GO:0001701//in utero embryonic development;GO:0001776//leukocyte homeostasis;GO:0001782//B cell homeostasis;GO:0001783//B cell apoptotic process;GO:0001822//kidney development;GO:0001844//protein insertion into mitochondrial membrane involved in apoptotic signaling pathway;GO:0001906//cell killing;GO:0001907//killing by symbiont o…
ncbi_617701	9.896	11.649	10.201	7.367	6.401	6.99	BDNF	brain derived neurotrophic factor	ko05022//Pathways of neurodegeneration - multiple diseases;ko04151//PI3K-Akt signaling pathway;ko05016//Huntington disease;ko04010//MAPK signaling pathway;ko04014//Ras signaling pathway;ko04024//cAMP signaling pathway;ko05034//Alcoholism;ko04722//Neurotrophin signaling pathway;ko05030//Cocaine addiction	-	-	-
ncbi_527418	5.729	10.483	8.201	12.483	12.167	13.938	CBL	Cbl proto-oncogene, transcript variant X1	ko05200//Pathways in cancer;ko04144//Endocytosis;ko05205//Proteoglycans in cancer;ko04120//Ubiquitin mediated proteolysis;ko04910//Insulin signaling pathway;ko04012//ErbB signaling pathway;ko05100//Bacterial invasion of epithelial cells;ko05220//Chronic myeloid leukemia	GO:0000109//nucleotide-excision repair complex;GO:0000323//lytic vacuole;GO:0005575//cellular_component;GO:0005622//intracellular;GO:0005623//cell;GO:0005737//cytoplasm;GO:0005764//lysosome;GO:0005773//vacuole;GO:0005829//cytosol;GO:0005886//plasma membrane;GO:0005901//caveola;GO:0005912//adherens junction;GO:0005924//cell-substrate adherens junction;GO:0005925//focal adhesion;GO:0016020//membran…	GO:0001784//phosphotyrosine binding;GO:0003674//molecular_function;GO:0003700//transcription factor activity, sequence-specific DNA binding;GO:0003824//catalytic activity;GO:0004842//ubiquitin-protein transferase activity;GO:0005102//receptor binding;GO:0005154//epidermal growth factor receptor binding;GO:0005488//binding;GO:0005509//calcium ion binding;GO:0005515//protein binding;GO:0008270//zin…	GO:0000003//reproduction;GO:0000209//protein polyubiquitination;GO:0001775//cell activation;GO:0001894//tissue homeostasis;GO:0001932//regulation of protein phosphorylation;GO:0001933//negative regulation of protein phosphorylation;GO:0002252//immune effector process;GO:0002263//cell activation involved in immune response;GO:0002274//myeloid leukocyte activation;GO:0002275//myeloid cell activatio…
ncbi_515462	19.996	22.445	17.49	14.091	15.838	16.635	CDK7	cyclin dependent kinase 7	ko04110//Cell cycle;ko03022//Basal transcription factors;ko03420//Nucleotide excision repair	GO:0000228//nuclear chromosome;GO:0000307//cyclin-dependent protein kinase holoenzyme complex;GO:0000428//DNA-directed RNA polymerase complex;GO:0000785//chromatin;GO:0000790//nuclear chromatin;GO:0005575//cellular_component;GO:0005622//intracellular;GO:0005623//cell;GO:0005634//nucleus;GO:0005654//nucleoplasm;GO:0005667//transcription factor complex;GO:0005675//holo TFIIH complex;GO:0005694//chr…	GO:0000166//nucleotide binding;GO:0003674//molecular_function;GO:0003712//transcription cofactor activity;GO:0003713//transcription coactivator activity;GO:0003824//catalytic activity;GO:0004672//protein kinase activity;GO:0004674//protein serine/threonine kinase activity;GO:0004693//cyclin-dependent protein serine/threonine kinase activity;GO:0005102//receptor binding;GO:0005488//binding;GO:0005…	GO:0000003//reproduction;GO:0000079//regulation of cyclin-dependent protein serine/threonine kinase activity;GO:0000278//mitotic cell cycle;GO:0001109//promoter clearance during DNA-templated transcription;GO:0001111//promoter clearance from RNA polymerase II promoter;GO:0001932//regulation of protein phosphorylation;GO:0001934//positive regulation of protein phosphorylation;GO:0006139//nucleobas…
ncbi_506932	2.158	2.993	3.674	9.379	7.903	8.622	CHST1	carbohydrate sulfotransferase 1	ko00533//Glycosaminoglycan biosynthesis - keratan sulfate	GO:0000139//Golgi membrane;GO:0005575//cellular_component;GO:0005622//intracellular;GO:0005623//cell;GO:0005737//cytoplasm;GO:0005794//Golgi apparatus;GO:0012505//endomembrane system;GO:0016020//membrane;GO:0016021//integral component of membrane;GO:0031090//organelle membrane;GO:0031224//intrinsic component of membrane;GO:0031984//organelle subcompartment;GO:0043226//organelle;GO:0043227//membra…	GO:0001517//N-acetylglucosamine 6-O-sulfotransferase activity;GO:0003674//molecular_function;GO:0003824//catalytic activity;GO:0008146//sulfotransferase activity;GO:0016740//transferase activity;GO:0016782//transferase activity, transferring sulfur-containing groups;GO:0045130//keratan sulfotransferase activity	GO:0005975//carbohydrate metabolic process;GO:0005976//polysaccharide metabolic process;GO:0005996//monosaccharide metabolic process;GO:0006012//galactose metabolic process;GO:0006022//aminoglycan metabolic process;GO:0006023//aminoglycan biosynthetic process;GO:0006024//glycosaminoglycan biosynthetic process;GO:0006082//organic acid metabolic process;GO:0006790//sulfur compound metabolic process…
ncbi_282191	126.88	164.301	153.125	185.23	183.674	195.138	COL4A1	collagen type IV alpha 1 chain	ko05200//Pathways in cancer;ko04151//PI3K-Akt signaling pathway;ko05165//Human papillomavirus infection;ko04510//Focal adhesion;ko04926//Relaxin signaling pathway;ko04974//Protein digestion and absorption;ko05146//Amoebiasis;ko04933//AGE-RAGE signaling pathway in diabetic complications;ko05222//Small cell lung cancer;ko04512//ECM-receptor interaction	-	-	-
ncbi_508632	45.664	53.226	53.599	74.509	71.879	75.291	COL4A2	collagen type IV alpha 2 chain	ko05200//Pathways in cancer;ko04151//PI3K-Akt signaling pathway;ko05165//Human papillomavirus infection;ko04510//Focal adhesion;ko04926//Relaxin signaling pathway;ko04974//Protein digestion and absorption;ko05146//Amoebiasis;ko04933//AGE-RAGE signaling pathway in diabetic complications;ko05222//Small cell lung cancer;ko04512//ECM-receptor interaction	-	-	-
ncbi_511422	200.376	231.77	224.954	410.658	414.542	431.634	COL6A1	collagen type VI alpha 1 chain	ko04151//PI3K-Akt signaling pathway;ko05165//Human papillomavirus infection;ko04510//Focal adhesion;ko04974//Protein digestion and absorption;ko04512//ECM-receptor interaction	GO:0005575//cellular_component;GO:0005576//extracellular region;GO:0005581//collagen trimer;GO:0005589//collagen type VI trimer;GO:0005618//cell wall;GO:0005622//intracellular;GO:0005623//cell;GO:0005737//cytoplasm;GO:0005783//endoplasmic reticulum;GO:0005788//endoplasmic reticulum lumen;GO:0005886//plasma membrane;GO:0012505//endomembrane system;GO:0016020//membrane;GO:0031012//extracellular mat…	GO:0003674//molecular_function;GO:0005488//binding;GO:0005515//protein binding;GO:0019838//growth factor binding;GO:0048407//platelet-derived growth factor binding	GO:0001101//response to acid chemical;GO:0001704//formation of primary germ layer;GO:0001706//endoderm formation;GO:0007155//cell adhesion;GO:0007275//multicellular organism development;GO:0007369//gastrulation;GO:0007492//endoderm development;GO:0008150//biological_process;GO:0009653//anatomical structure morphogenesis;GO:0009719//response to endogenous stimulus;GO:0009790//embryo development;GO…
ncbi_282194	40.312	45.339	46.028	86.272	89.73	89.506	Col6a2	collagen type VI alpha 2 chain	ko04151//PI3K-Akt signaling pathway;ko05165//Human papillomavirus infection;ko04510//Focal adhesion;ko04974//Protein digestion and absorption;ko04512//ECM-receptor interaction	GO:0005575//cellular_component;GO:0005576//extracellular region;GO:0005581//collagen trimer;GO:0005622//intracellular;GO:0005623//cell;GO:0005737//cytoplasm;GO:0005783//endoplasmic reticulum;GO:0005788//endoplasmic reticulum lumen;GO:0005886//plasma membrane;GO:0012505//endomembrane system;GO:0016020//membrane;GO:0031012//extracellular matrix;GO:0031974//membrane-enclosed lumen;GO:0032991//macrom…	-	GO:0007155//cell adhesion;GO:0008150//biological_process;GO:0009743//response to carbohydrate;GO:0009746//response to hexose;GO:0009749//response to glucose;GO:0009987//cellular process;GO:0010033//response to organic substance;GO:0016043//cellular component organization;GO:0022607//cellular component assembly;GO:0022610//biological adhesion;GO:0030198//extracellular matrix organization;GO:003428…
ncbi_530657	1.438	2.114	1.468	2.602	2.298	2.346	COL6A3	collagen type VI alpha 3 chain, transcript variant X1	ko04151//PI3K-Akt signaling pathway;ko05165//Human papillomavirus infection;ko04510//Focal adhesion;ko04974//Protein digestion and absorption;ko04512//ECM-receptor interaction	GO:0005575//cellular_component;GO:0005576//extracellular region;GO:0005581//collagen trimer;GO:0005589//collagen type VI trimer;GO:0005622//intracellular;GO:0005623//cell;GO:0005737//cytoplasm;GO:0005783//endoplasmic reticulum;GO:0005788//endoplasmic reticulum lumen;GO:0005886//plasma membrane;GO:0012505//endomembrane system;GO:0016020//membrane;GO:0031012//extracellular matrix;GO:0031974//membra…	GO:0003674//molecular_function;GO:0003677//DNA binding;GO:0004857//enzyme inhibitor activity;GO:0004866//endopeptidase inhibitor activity;GO:0004867//serine-type endopeptidase inhibitor activity;GO:0005515//protein binding;GO:0030145//manganese ion binding;GO:0030234//enzyme regulator activity;GO:0030414//peptidase inhibitor activity;GO:0061134//peptidase regulator activity;GO:0061135//endopeptid…	GO:0006508//proteolysis;GO:0007155//cell adhesion;GO:0007275//multicellular organism development;GO:0007517//muscle organ development;GO:0008150//biological_process;GO:0009892//negative regulation of metabolic process;GO:0009987//cellular process;GO:0010466//negative regulation of peptidase activity;GO:0010605//negative regulation of macromolecule metabolic process;GO:0010951//negative regulation…
ncbi_287012	401.642	378.079	378.546	299.219	314.08	274.225	COX5B	cytochrome c oxidase subunit Vb	ko01100//Metabolic pathways;ko05022//Pathways of neurodegeneration - multiple diseases;ko05010//Alzheimer disease;ko05014//Amyotrophic lateral sclerosis;ko05016//Huntington disease;ko05012//Parkinson disease;ko05020//Prion disease;ko04714//Thermogenesis;ko05208//Chemical carcinogenesis - reactive oxygen species;ko05415//Diabetic cardiomyopathy;ko04932//Non-alcoholic fatty liver disease;ko00190//O…	-	-	-
ncbi_327688	363.042	307.45	307.382	275.107	276.505	246.009	COX7A2	cytochrome c oxidase subunit 7A2	ko01100//Metabolic pathways;ko05022//Pathways of neurodegeneration - multiple diseases;ko05010//Alzheimer disease;ko05014//Amyotrophic lateral sclerosis;ko05016//Huntington disease;ko05012//Parkinson disease;ko05020//Prion disease;ko04714//Thermogenesis;ko05208//Chemical carcinogenesis - reactive oxygen species;ko05415//Diabetic cardiomyopathy;ko04932//Non-alcoholic fatty liver disease;ko00190//O…	-	-	-
ncbi_506812	12.679	16.469	14.262	39.889	39.501	40.092	CPT1A	carnitine palmitoyltransferase 1A	ko04714//Thermogenesis;ko04936//Alcoholic liver disease;ko04152//AMPK signaling pathway;ko04931//Insulin resistance;ko04922//Glucagon signaling pathway;ko03320//PPAR signaling pathway;ko04920//Adipocytokine signaling pathway;ko01212//Fatty acid metabolism;ko00071//Fatty acid degradation	GO:0005575//cellular_component;GO:0005622//intracellular;GO:0005623//cell;GO:0005737//cytoplasm;GO:0005739//mitochondrion;GO:0005740//mitochondrial envelope;GO:0005741//mitochondrial outer membrane;GO:0016020//membrane;GO:0016021//integral component of membrane;GO:0019867//outer membrane;GO:0031090//organelle membrane;GO:0031224//intrinsic component of membrane;GO:0031300//intrinsic component of …	GO:0003674//molecular_function;GO:0003824//catalytic activity;GO:0004095//carnitine O-palmitoyltransferase activity;GO:0005488//binding;GO:0005515//protein binding;GO:0008374//O-acyltransferase activity;GO:0016406//carnitine O-acyltransferase activity;GO:0016409//palmitoyltransferase activity;GO:0016416//O-palmitoyltransferase activity;GO:0016740//transferase activity;GO:0016746//transferase acti…	GO:0001101//response to acid chemical;GO:0001676//long-chain fatty acid metabolic process;GO:0002791//regulation of peptide secretion;GO:0005975//carbohydrate metabolic process;GO:0005996//monosaccharide metabolic process;GO:0006006//glucose metabolic process;GO:0006082//organic acid metabolic process;GO:0006575//cellular modified amino acid metabolic process;GO:0006577//amino-acid betaine metabo…
ncbi_785086	7.196	13.784	11.63	13.673	15.813	15.4	CREB3L2	cAMP responsive element binding protein 3 like 2	ko04151//PI3K-Akt signaling pathway;ko05165//Human papillomavirus infection;ko05016//Huntington disease;ko05020//Prion disease;ko05163//Human cytomegalovirus infection;ko04024//cAMP signaling pathway;ko05203//Viral carcinogenesis;ko05166//Human T-cell leukemia virus 1 infection;ko05034//Alcoholism;ko04714//Thermogenesis;ko05207//Chemical carcinogenesis - receptor activation;ko05161//Hepatitis B;k…	GO:0000139//Golgi membrane;GO:0000785//chromatin;GO:0005575//cellular_component;GO:0005622//intracellular;GO:0005623//cell;GO:0005634//nucleus;GO:0005654//nucleoplasm;GO:0005694//chromosome;GO:0005700//polytene chromosome;GO:0005737//cytoplasm;GO:0005783//endoplasmic reticulum;GO:0005789//endoplasmic reticulum membrane;GO:0005794//Golgi apparatus;GO:0005829//cytosol;GO:0012505//endomembrane syste…	GO:0000976//transcription regulatory region sequence-specific DNA binding;GO:0000977//RNA polymerase II regulatory region sequence-specific DNA binding;GO:0000978//RNA polymerase II core promoter proximal region sequence-specific DNA binding;GO:0000981//RNA polymerase II transcription factor activity, sequence-specific DNA binding;GO:0000982//transcription factor activity, RNA polymerase II core …	GO:0001501//skeletal system development;GO:0002062//chondrocyte differentiation;GO:0002164//larval development;GO:0002165//instar larval or pupal development;GO:0002168//instar larval development;GO:0003002//regionalization;GO:0003330//regulation of extracellular matrix constituent secretion;GO:0006139//nucleobase-containing compound metabolic process;GO:0006351//transcription, DNA-templated;GO:0…
ncbi_505453	11.945	19.183	15.865	20.63	21.479	23.635	CREBBP	CREB binding protein	ko05200//Pathways in cancer;ko05165//Human papillomavirus infection;ko05016//Huntington disease;ko04024//cAMP signaling pathway;ko05203//Viral carcinogenesis;ko05166//Human T-cell leukemia virus 1 infection;ko05167//Kaposi sarcoma-associated herpesvirus infection;ko04630//JAK-STAT signaling pathway;ko05152//Tuberculosis;ko05164//Influenza A;ko05161//Hepatitis B;ko04310//Wnt signaling pathway;ko05…	GO:0000123//histone acetyltransferase complex;GO:0000228//nuclear chromosome;GO:0000775//chromosome, centromeric region;GO:0000776//kinetochore;GO:0000777//condensed chromosome kinetochore;GO:0000779//condensed chromosome, centromeric region;GO:0000785//chromatin;GO:0000790//nuclear chromatin;GO:0000793//condensed chromosome;GO:0000940//condensed chromosome outer kinetochore;GO:0005575//cellular_…	GO:0000976//transcription regulatory region sequence-specific DNA binding;GO:0000977//RNA polymerase II regulatory region sequence-specific DNA binding;GO:0000981//RNA polymerase II transcription factor activity, sequence-specific DNA binding;GO:0000982//transcription factor activity, RNA polymerase II core promoter proximal region sequence-specific binding;GO:0000987//core promoter proximal regi…	GO:0000122//negative regulation of transcription from RNA polymerase II promoter;GO:0001666//response to hypoxia;GO:0001817//regulation of cytokine production;GO:0001818//negative regulation of cytokine production;GO:0001819//positive regulation of cytokine production;GO:0002218//activation of innate immune response;GO:0002220//innate immune response activating cell surface receptor signaling pat…
ncbi_535227	4.526	5.84	5.453	7.668	7.857	6.984	CYP2U1	cytochrome P450, family 2, subfamily U, polypeptide 1	ko01100//Metabolic pathways;ko00590//Arachidonic acid metabolism;ko00071//Fatty acid degradation	-	-	-
ncbi_513389	26.327	34.171	34.547	47.811	48.613	47.917	DGKD	diacylglycerol kinase delta	ko01100//Metabolic pathways;ko04072//Phospholipase D signaling pathway;ko00564//Glycerophospholipid metabolism;ko04070//Phosphatidylinositol signaling system;ko05231//Choline metabolism in cancer;ko00561//Glycerolipid metabolism	GO:0005575//cellular_component;GO:0005576//extracellular region;GO:0005618//cell wall;GO:0005622//intracellular;GO:0005623//cell;GO:0005634//nucleus;GO:0005737//cytoplasm;GO:0005768//endosome;GO:0005829//cytosol;GO:0005886//plasma membrane;GO:0009277//fungal-type cell wall;GO:0012505//endomembrane system;GO:0016020//membrane;GO:0030312//external encapsulating structure;GO:0030446//hyphal cell wal…	GO:0000166//nucleotide binding;GO:0001727//lipid kinase activity;GO:0003674//molecular_function;GO:0003824//catalytic activity;GO:0003951//NAD+ kinase activity;GO:0004143//diacylglycerol kinase activity;GO:0004799//thymidylate synthase activity;GO:0005198//structural molecule activity;GO:0005199//structural constituent of cell wall;GO:0005488//binding;GO:0005515//protein binding;GO:0005524//ATP b…	GO:0001775//cell activation;GO:0006629//lipid metabolic process;GO:0006638//neutral lipid metabolic process;GO:0006639//acylglycerol metabolic process;GO:0006793//phosphorus metabolic process;GO:0006796//phosphate-containing compound metabolic process;GO:0006810//transport;GO:0006897//endocytosis;GO:0006950//response to stress;GO:0007154//cell communication;GO:0007165//signal transduction;GO:0007…
ncbi_615879	27.319	29.317	24.996	22.135	21.282	22.786	EFNA4	ephrin A4	ko04151//PI3K-Akt signaling pathway;ko04010//MAPK signaling pathway;ko04014//Ras signaling pathway;ko04015//Rap1 signaling pathway;ko04360//Axon guidance;ko05206//MicroRNAs in cancer	GO:0005575//cellular_component;GO:0005576//extracellular region;GO:0005623//cell;GO:0005886//plasma membrane;GO:0016020//membrane;GO:0031224//intrinsic component of membrane;GO:0031225//anchored component of membrane;GO:0031226//intrinsic component of plasma membrane;GO:0044425//membrane part;GO:0044459//plasma membrane part;GO:0044464//cell part;GO:0071944//cell periphery	GO:0003674//molecular_function;GO:0003824//catalytic activity;GO:0004672//protein kinase activity;GO:0004713//protein tyrosine kinase activity;GO:0004714//transmembrane receptor protein tyrosine kinase activity;GO:0004888//transmembrane signaling receptor activity;GO:0005003//ephrin receptor activity;GO:0005005//transmembrane-ephrin receptor activity;GO:0005102//receptor binding;GO:0005488//bindi…	GO:0000902//cell morphogenesis;GO:0000904//cell morphogenesis involved in differentiation;GO:0002376//immune system process;GO:0002520//immune system development;GO:0002521//leukocyte differentiation;GO:0002573//myeloid leukocyte differentiation;GO:0006464//cellular protein modification process;GO:0006468//protein phosphorylation;GO:0006793//phosphorus metabolic process;GO:0006796//phosphate-cont…
ncbi_616742	11.888	14.95	14.14	17.858	17.958	20.463	EFNA5	ephrin A5	ko04151//PI3K-Akt signaling pathway;ko04010//MAPK signaling pathway;ko04014//Ras signaling pathway;ko04015//Rap1 signaling pathway;ko04360//Axon guidance;ko05206//MicroRNAs in cancer	GO:0005575//cellular_component;GO:0005576//extracellular region;GO:0005604//basement membrane;GO:0005623//cell;GO:0005886//plasma membrane;GO:0005901//caveola;GO:0005912//adherens junction;GO:0009897//external side of plasma membrane;GO:0009986//cell surface;GO:0016020//membrane;GO:0030054//cell junction;GO:0031012//extracellular matrix;GO:0031224//intrinsic component of membrane;GO:0031225//anch…	GO:0003674//molecular_function;GO:0005102//receptor binding;GO:0005126//cytokine receptor binding;GO:0005165//neurotrophin receptor binding;GO:0005167//neurotrophin TRK receptor binding;GO:0005168//neurotrophin TRKA receptor binding;GO:0005169//neurotrophin TRKB receptor binding;GO:0005170//neurotrophin TRKC receptor binding;GO:0005488//binding;GO:0005515//protein binding;GO:0008047//enzyme activ…	GO:0000902//cell morphogenesis;GO:0000904//cell morphogenesis involved in differentiation;GO:0001558//regulation of cell growth;GO:0001667//ameboidal-type cell migration;GO:0001704//formation of primary germ layer;GO:0001707//mesoderm formation;GO:0001756//somitogenesis;GO:0001932//regulation of protein phosphorylation;GO:0001934//positive regulation of protein phosphorylation;GO:0001952//regulat…
ncbi_407217	4.251	5.923	5.28	6.898	7.265	7.818	EGFR	epidermal growth factor receptor	ko05200//Pathways in cancer;ko04151//PI3K-Akt signaling pathway;ko05165//Human papillomavirus infection;ko04010//MAPK signaling pathway;ko05171//Coronavirus disease - COVID-19;ko04020//Calcium signaling pathway;ko05163//Human cytomegalovirus infection;ko04144//Endocytosis;ko04014//Ras signaling pathway;ko05208//Chemical carcinogenesis - reactive oxygen species;ko04015//Rap1 signaling pathway;ko04…	GO:0000139//Golgi membrane;GO:0005575//cellular_component;GO:0005576//extracellular region;GO:0005615//extracellular space;GO:0005622//intracellular;GO:0005623//cell;GO:0005634//nucleus;GO:0005635//nuclear envelope;GO:0005737//cytoplasm;GO:0005768//endosome;GO:0005769//early endosome;GO:0005770//late endosome;GO:0005771//multivesicular body;GO:0005783//endoplasmic reticulum;GO:0005789//endoplasmi…	GO:0000166//nucleotide binding;GO:0001618//virus receptor activity;GO:0003674//molecular_function;GO:0003676//nucleic acid binding;GO:0003677//DNA binding;GO:0003682//chromatin binding;GO:0003690//double-stranded DNA binding;GO:0003779//actin binding;GO:0003824//catalytic activity;GO:0004672//protein kinase activity;GO:0004674//protein serine/threonine kinase activity;GO:0004709//MAP kinase kinas…	GO:0000003//reproduction;GO:0000079//regulation of cyclin-dependent protein serine/threonine kinase activity;GO:0000165//MAPK cascade;GO:0000186//activation of MAPKK activity;GO:0000302//response to reactive oxygen species;GO:0000902//cell morphogenesis;GO:0001101//response to acid chemical;GO:0001503//ossification;GO:0001558//regulation of cell growth;GO:0001654//eye development;GO:0001701//in u…
ncbi_505850	504.629	599.318	557.091	658.898	679.995	726.426	EIF4B	eukaryotic translation initiation factor 4B	ko04151//PI3K-Akt signaling pathway;ko05205//Proteoglycans in cancer;ko04150//mTOR signaling pathway	GO:0005575//cellular_component;GO:0005622//intracellular;GO:0005623//cell;GO:0005737//cytoplasm;GO:0005829//cytosol;GO:0005844//polysome;GO:0010494//cytoplasmic stress granule;GO:0016281//eukaryotic translation initiation factor 4F complex;GO:0030425//dendrite;GO:0032991//macromolecular complex;GO:0035770//ribonucleoprotein granule;GO:0036464//cytoplasmic ribonucleoprotein granule;GO:0036477//som…	GO:0003674//molecular_function;GO:0003676//nucleic acid binding;GO:0003723//RNA binding;GO:0003725//double-stranded RNA binding;GO:0003727//single-stranded RNA binding;GO:0003729//mRNA binding;GO:0003743//translation initiation factor activity;GO:0003824//catalytic activity;GO:0004386//helicase activity;GO:0005488//binding;GO:0008135//translation factor activity, RNA binding;GO:0016462//pyrophosp…	GO:0001731//formation of translation preinitiation complex;GO:0002181//cytoplasmic translation;GO:0002183//cytoplasmic translational initiation;GO:0006412//translation;GO:0006413//translational initiation;GO:0006417//regulation of translation;GO:0006446//regulation of translational initiation;GO:0006518//peptide metabolic process;GO:0006807//nitrogen compound metabolic process;GO:0008150//biologi…
ncbi_533333	56.881	65.778	61.337	40.271	41.138	43.818	ELOVL6	ELOVL fatty acid elongase 6	ko01100//Metabolic pathways;ko01212//Fatty acid metabolism;ko00062//Fatty acid elongation;ko01040//Biosynthesis of unsaturated fatty acids	GO:0005575//cellular_component;GO:0005622//intracellular;GO:0005623//cell;GO:0005737//cytoplasm;GO:0005783//endoplasmic reticulum;GO:0005789//endoplasmic reticulum membrane;GO:0012505//endomembrane system;GO:0016020//membrane;GO:0016021//integral component of membrane;GO:0030176//integral component of endoplasmic reticulum membrane;GO:0031224//intrinsic component of membrane;GO:0031227//intrinsic…	GO:0003674//molecular_function;GO:0003824//catalytic activity;GO:0004312//fatty acid synthase activity;GO:0009922//fatty acid elongase activity;GO:0016740//transferase activity;GO:0016746//transferase activity, transferring acyl groups;GO:0016747//transferase activity, transferring acyl groups other than amino-acyl groups	GO:0000038//very long-chain fatty acid metabolic process;GO:0001676//long-chain fatty acid metabolic process;GO:0006082//organic acid metabolic process;GO:0006139//nucleobase-containing compound metabolic process;GO:0006163//purine nucleotide metabolic process;GO:0006164//purine nucleotide biosynthetic process;GO:0006629//lipid metabolic process;GO:0006631//fatty acid metabolic process;GO:0006633…
ncbi_538640	12.218	12.098	13.635	15.784	16.149	16.613	ESR1	epithelial splicing regulatory protein 1	-	-	GO:0003676//nucleic acid binding	-
ncbi_281151	63.36	70.225	65.825	86.625	84.012	83.649	EXT2	exostosin glycosyltransferase 2	ko01100//Metabolic pathways;ko00534//Glycosaminoglycan biosynthesis - heparan sulfate / heparin	-	-	-
ncbi_783970	21.689	25.449	24.517	31.778	29.364	33.781	EXTL3	exostosin like glycosyltransferase 3	ko01100//Metabolic pathways;ko00534//Glycosaminoglycan biosynthesis - heparan sulfate / heparin	GO:0000139//Golgi membrane;GO:0000445//THO complex part of transcription export complex;GO:0005575//cellular_component;GO:0005622//intracellular;GO:0005623//cell;GO:0005737//cytoplasm;GO:0005783//endoplasmic reticulum;GO:0005789//endoplasmic reticulum membrane;GO:0005794//Golgi apparatus;GO:0012505//endomembrane system;GO:0016020//membrane;GO:0016021//integral component of membrane;GO:0016592//me…	GO:0001888//glucuronyl-galactosyl-proteoglycan 4-alpha-N-acetylglucosaminyltransferase activity;GO:0003674//molecular_function;GO:0003712//transcription cofactor activity;GO:0003824//catalytic activity;GO:0005488//binding;GO:0005515//protein binding;GO:0005516//calmodulin binding;GO:0005524//ATP binding;GO:0008194//UDP-glycosyltransferase activity;GO:0008375//acetylglucosaminyltransferase activit…	GO:0000271//polysaccharide biosynthetic process;GO:0001558//regulation of cell growth;GO:0005975//carbohydrate metabolic process;GO:0005976//polysaccharide metabolic process;GO:0006022//aminoglycan metabolic process;GO:0006023//aminoglycan biosynthetic process;GO:0006024//glycosaminoglycan biosynthetic process;GO:0006029//proteoglycan metabolic process;GO:0006040//amino sugar metabolic process;GO…
ncbi_281758	18.394	15.429	14.195	10.167	7.127	8.746	FABP3	fatty acid binding protein 3	ko03320//PPAR signaling pathway	-	-	-
ncbi_281769	9.048	10.727	10.406	15.055	15.707	14.217	FGFR3	fibroblast growth factor receptor 3	ko05200//Pathways in cancer;ko04151//PI3K-Akt signaling pathway;ko04010//MAPK signaling pathway;ko04020//Calcium signaling pathway;ko04144//Endocytosis;ko04014//Ras signaling pathway;ko04015//Rap1 signaling pathway;ko04810//Regulation of actin cytoskeleton;ko05206//MicroRNAs in cancer;ko04550//Signaling pathways regulating pluripotency of stem cells;ko01521//EGFR tyrosine kinase inhibitor resista…	GO:0000323//lytic vacuole;GO:0005575//cellular_component;GO:0005576//extracellular region;GO:0005622//intracellular;GO:0005623//cell;GO:0005634//nucleus;GO:0005737//cytoplasm;GO:0005764//lysosome;GO:0005773//vacuole;GO:0005783//endoplasmic reticulum;GO:0005794//Golgi apparatus;GO:0005886//plasma membrane;GO:0005887//integral component of plasma membrane;GO:0009898//cytoplasmic side of plasma memb…	GO:0000166//nucleotide binding;GO:0003674//molecular_function;GO:0003824//catalytic activity;GO:0004672//protein kinase activity;GO:0004713//protein tyrosine kinase activity;GO:0004714//transmembrane receptor protein tyrosine kinase activity;GO:0004888//transmembrane signaling receptor activity;GO:0005007//fibroblast growth factor-activated receptor activity;GO:0005085//guanyl-nucleotide exchange…	GO:0000122//negative regulation of transcription from RNA polymerase II promoter;GO:0000165//MAPK cascade;GO:0000902//cell morphogenesis;GO:0000904//cell morphogenesis involved in differentiation;GO:0001501//skeletal system development;GO:0001503//ossification;GO:0001654//eye development;GO:0001932//regulation of protein phosphorylation;GO:0001934//positive regulation of protein phosphorylation;G…
ncbi_509056	37.738	45.072	38.342	73.441	73.368	74.859	FHL1	four and a half LIM domains 1, transcript variant 3	ko04630//JAK-STAT signaling pathway	GO:0005575//cellular_component;GO:0005622//intracellular;GO:0005623//cell;GO:0005634//nucleus;GO:0005737//cytoplasm;GO:0005829//cytosol;GO:0005886//plasma membrane;GO:0016020//membrane;GO:0043226//organelle;GO:0043227//membrane-bounded organelle;GO:0043229//intracellular organelle;GO:0043231//intracellular membrane-bounded organelle;GO:0044424//intracellular part;GO:0044444//cytoplasmic part;GO:0…	GO:0003674//molecular_function;GO:0005488//binding;GO:0005515//protein binding;GO:0043167//ion binding;GO:0043169//cation binding;GO:0044325//ion channel binding;GO:0046872//metal ion binding;GO:0050385//ureidoglycolate lyase activity	GO:0000256//allantoin catabolic process;GO:0001558//regulation of cell growth;GO:0003254//regulation of membrane depolarization;GO:0007165//signal transduction;GO:0007275//multicellular organism development;GO:0007346//regulation of mitotic cell cycle;GO:0007517//muscle organ development;GO:0008150//biological_process;GO:0009653//anatomical structure morphogenesis;GO:0009887//organ morphogenesis;…
ncbi_280794	947.078	1437.96	1217.67	2067.09	2086.08	2268.96	FN1	fibronectin 1	ko05200//Pathways in cancer;ko04151//PI3K-Akt signaling pathway;ko05165//Human papillomavirus infection;ko04810//Regulation of actin cytoskeleton;ko05205//Proteoglycans in cancer;ko04510//Focal adhesion;ko05135//Yersinia infection;ko05146//Amoebiasis;ko04933//AGE-RAGE signaling pathway in diabetic complications;ko05222//Small cell lung cancer;ko04512//ECM-receptor interaction;ko05100//Bacterial i…	-	-	-
ncbi_280795	141.284	87.082	114.602	63.865	57.454	69.136	FOS	Fos proto-oncogene, AP-1 transcription factor subunit	ko05200//Pathways in cancer;ko04010//MAPK signaling pathway;ko05171//Coronavirus disease - COVID-19;ko05132//Salmonella infection;ko05170//Human immunodeficiency virus 1 infection;ko04024//cAMP signaling pathway;ko05417//Lipid and atherosclerosis;ko05166//Human T-cell leukemia virus 1 infection;ko05208//Chemical carcinogenesis - reactive oxygen species;ko05167//Kaposi sarcoma-associated herpesvir…	-	-	-
ncbi_505987	1.259	1.636	1.226	2.395	2.55	2.697	GK	glycerol kinase	ko01100//Metabolic pathways;ko03320//PPAR signaling pathway;ko00561//Glycerolipid metabolism	-	-	-
ncbi_532742	14.633	20.954	16.237	23.971	22.642	24.908	GLA	galactosidase alpha	ko01100//Metabolic pathways;ko04142//Lysosome;ko00561//Glycerolipid metabolism;ko00600//Sphingolipid metabolism;ko00052//Galactose metabolism;ko00603//Glycosphingolipid biosynthesis - globo and isoglobo series	GO:0000323//lytic vacuole;GO:0005575//cellular_component;GO:0005576//extracellular region;GO:0005615//extracellular space;GO:0005622//intracellular;GO:0005623//cell;GO:0005737//cytoplasm;GO:0005764//lysosome;GO:0005766//primary lysosome;GO:0005773//vacuole;GO:0005775//vacuolar lumen;GO:0005794//Golgi apparatus;GO:0012505//endomembrane system;GO:0030141//secretory granule;GO:0031410//cytoplasmic v…	GO:0003674//molecular_function;GO:0003824//catalytic activity;GO:0004553//hydrolase activity, hydrolyzing O-glycosyl compounds;GO:0004557//alpha-galactosidase activity;GO:0005102//receptor binding;GO:0005488//binding;GO:0005515//protein binding;GO:0015925//galactosidase activity;GO:0016787//hydrolase activity;GO:0016798//hydrolase activity, acting on glycosyl bonds;GO:0016936//galactoside binding…	GO:0001505//regulation of neurotransmitter levels;GO:0001775//cell activation;GO:0002252//immune effector process;GO:0002263//cell activation involved in immune response;GO:0002274//myeloid leukocyte activation;GO:0002275//myeloid cell activation involved in immune response;GO:0002283//neutrophil activation involved in immune response;GO:0002366//leukocyte activation involved in immune response;G…
ncbi_281201	348.689	389.042	375.033	448.872	462.434	474.329	GNB1	G protein subunit beta 1	ko04740//Olfactory transduction;ko05200//Pathways in cancer;ko04151//PI3K-Akt signaling pathway;ko05163//Human cytomegalovirus infection;ko04014//Ras signaling pathway;ko05170//Human immunodeficiency virus 1 infection;ko05034//Alcoholism;ko05167//Kaposi sarcoma-associated herpesvirus infection;ko04062//Chemokine signaling pathway;ko04723//Retrograde endocannabinoid signaling;ko04371//Apelin signa…	-	-	-
ncbi_511812	157.423	146.125	140.005	101.379	100.465	93.723	GNG11	G protein subunit gamma 11	ko05200//Pathways in cancer;ko04151//PI3K-Akt signaling pathway;ko05163//Human cytomegalovirus infection;ko04014//Ras signaling pathway;ko05170//Human immunodeficiency virus 1 infection;ko05034//Alcoholism;ko05167//Kaposi sarcoma-associated herpesvirus infection;ko04062//Chemokine signaling pathway;ko04723//Retrograde endocannabinoid signaling;ko04371//Apelin signaling pathway;ko04728//Dopaminerg…	-	-	-
ncbi_618400	17.765	21.312	19.065	27.359	26.858	29.363	GPT2	glutamic--pyruvic transaminase 2	ko01100//Metabolic pathways;ko01200//Carbon metabolism;ko01230//Biosynthesis of amino acids;ko00250//Alanine, aspartate and glutamate metabolism;ko00220//Arginine biosynthesis;ko01210//2-Oxocarboxylic acid metabolism	GO:0005575//cellular_component;GO:0005622//intracellular;GO:0005623//cell;GO:0005737//cytoplasm;GO:0005739//mitochondrion;GO:0005759//mitochondrial matrix;GO:0031974//membrane-enclosed lumen;GO:0043226//organelle;GO:0043227//membrane-bounded organelle;GO:0043229//intracellular organelle;GO:0043231//intracellular membrane-bounded organelle;GO:0043233//organelle lumen;GO:0044422//organelle part;GO:…	GO:0003674//molecular_function;GO:0003824//catalytic activity;GO:0004021//L-alanine:2-oxoglutarate aminotransferase activity;GO:0004400//histidinol-phosphate transaminase activity;GO:0004838//L-tyrosine:2-oxoglutarate aminotransferase activity;GO:0005488//binding;GO:0008144//drug binding;GO:0008483//transaminase activity;GO:0009016//succinyldiaminopimelate transaminase activity;GO:0016740//transf…	GO:0000105//histidine biosynthetic process;GO:0006082//organic acid metabolic process;GO:0006103//2-oxoglutarate metabolic process;GO:0006520//cellular amino acid metabolic process;GO:0006522//alanine metabolic process;GO:0006524//alanine catabolic process;GO:0006531//aspartate metabolic process;GO:0006559//L-phenylalanine catabolic process;GO:0006572//tyrosine catabolic process;GO:0006807//nitro…
ncbi_537698	12.862	15.047	15.653	19.873	19.819	19.544	Grik5	glutamate ionotropic receptor kainate type subunit 5	ko04080//Neuroactive ligand-receptor interaction;ko04724//Glutamatergic synapse	GO:0005575//cellular_component;GO:0005622//intracellular;GO:0005623//cell;GO:0005634//nucleus;GO:0005737//cytoplasm;GO:0005783//endoplasmic reticulum;GO:0005886//plasma membrane;GO:0005887//integral component of plasma membrane;GO:0008328//ionotropic glutamate receptor complex;GO:0012505//endomembrane system;GO:0014069//postsynaptic density;GO:0016020//membrane;GO:0016021//integral component of m…	GO:0003674//molecular_function;GO:0004888//transmembrane signaling receptor activity;GO:0004970//ionotropic glutamate receptor activity;GO:0005215//transporter activity;GO:0005216//ion channel activity;GO:0005230//extracellular ligand-gated ion channel activity;GO:0005231//excitatory extracellular ligand-gated ion channel activity;GO:0005234//extracellular-glutamate-gated ion channel activity;GO:…	GO:0001505//regulation of neurotransmitter levels;GO:0001678//cellular glucose homeostasis;GO:0003008//system process;GO:0006621//protein retention in ER lumen;GO:0006810//transport;GO:0006811//ion transport;GO:0006812//cation transport;GO:0006813//potassium ion transport;GO:0006814//sodium ion transport;GO:0007154//cell communication;GO:0007165//signal transduction;GO:0007166//cell surface recep…
ncbi_777644	159.384	137.609	144.434	114.961	126.178	123.447	GSTA1	glutathione S-transferase alpha 1	ko01100//Metabolic pathways;ko05200//Pathways in cancer;ko05208//Chemical carcinogenesis - reactive oxygen species;ko05207//Chemical carcinogenesis - receptor activation;ko05225//Hepatocellular carcinoma;ko05418//Fluid shear stress and atherosclerosis;ko01524//Platinum drug resistance;ko00983//Drug metabolism - other enzymes;ko00980//Metabolism of xenobiotics by cytochrome P450;ko05204//Chemical …	-	-	-
ncbi_786335	23.955	26.982	25.358	30.34	31.666	30.457	GYS1	glycogen synthase 1	ko01100//Metabolic pathways;ko04151//PI3K-Akt signaling pathway;ko05415//Diabetic cardiomyopathy;ko04910//Insulin signaling pathway;ko04152//AMPK signaling pathway;ko04931//Insulin resistance;ko04922//Glucagon signaling pathway;ko00500//Starch and sucrose metabolism	-	-	-
ncbi_280817	143.955	167.92	154.292	196.295	207.839	207.072	HK1	hexokinase 1	ko01100//Metabolic pathways;ko04910//Insulin signaling pathway;ko01200//Carbon metabolism;ko04066//HIF-1 signaling pathway;ko05230//Central carbon metabolism in cancer;ko00010//Glycolysis / Gluconeogenesis;ko00520//Amino sugar and nucleotide sugar metabolism;ko04930//Type II diabetes mellitus;ko04973//Carbohydrate digestion and absorption;ko00051//Fructose and mannose metabolism;ko00500//Starch a…	-	-	-
ncbi_788926	25.471	29.002	26.472	34.439	35.733	38.398	HK2	hexokinase 2	ko01100//Metabolic pathways;ko04910//Insulin signaling pathway;ko01200//Carbon metabolism;ko04066//HIF-1 signaling pathway;ko05230//Central carbon metabolism in cancer;ko00010//Glycolysis / Gluconeogenesis;ko00520//Amino sugar and nucleotide sugar metabolism;ko04930//Type II diabetes mellitus;ko04973//Carbohydrate digestion and absorption;ko00051//Fructose and mannose metabolism;ko00500//Starch a…	GO:0005575//cellular_component;GO:0005622//intracellular;GO:0005623//cell;GO:0005737//cytoplasm;GO:0005739//mitochondrion;GO:0005740//mitochondrial envelope;GO:0005741//mitochondrial outer membrane;GO:0005829//cytosol;GO:0016020//membrane;GO:0019867//outer membrane;GO:0031090//organelle membrane;GO:0031966//mitochondrial membrane;GO:0031967//organelle envelope;GO:0031968//organelle outer membrane…	GO:0000166//nucleotide binding;GO:0003674//molecular_function;GO:0003824//catalytic activity;GO:0004340//glucokinase activity;GO:0004396//hexokinase activity;GO:0005488//binding;GO:0005524//ATP binding;GO:0005536//glucose binding;GO:0008144//drug binding;GO:0008865//fructokinase activity;GO:0016301//kinase activity;GO:0016740//transferase activity;GO:0016772//transferase activity, transferring ph…	GO:0001678//cellular glucose homeostasis;GO:0002931//response to ischemia;GO:0005975//carbohydrate metabolic process;GO:0005996//monosaccharide metabolic process;GO:0006006//glucose metabolic process;GO:0006007//glucose catabolic process;GO:0006082//organic acid metabolic process;GO:0006090//pyruvate metabolic process;GO:0006091//generation of precursor metabolites and energy;GO:0006096//glycolyt…
ncbi_510811	105.517	113.057	105.535	143.446	144.598	142.553	Homer2	homer scaffold protein 2	ko04068//FoxO signaling pathway;ko04724//Glutamatergic synapse	GO:0000795//synaptonemal complex;GO:0005575//cellular_component;GO:0005622//intracellular;GO:0005623//cell;GO:0005737//cytoplasm;GO:0005801//cis-Golgi network;GO:0005829//cytosol;GO:0005886//plasma membrane;GO:0014069//postsynaptic density;GO:0016020//membrane;GO:0030054//cell junction;GO:0030425//dendrite;GO:0030867//rough endoplasmic reticulum membrane;GO:0031514//motile cilium;GO:0032279//asym…	GO:0001664//G-protein coupled receptor binding;GO:0003674//molecular_function;GO:0003779//actin binding;GO:0004674//protein serine/threonine kinase activity;GO:0005102//receptor binding;GO:0005198//structural molecule activity;GO:0005488//binding;GO:0005515//protein binding;GO:0005524//ATP binding;GO:0008092//cytoskeletal protein binding;GO:0008134//transcription factor binding;GO:0008565//protei…	GO:0001817//regulation of cytokine production;GO:0001818//negative regulation of cytokine production;GO:0001894//tissue homeostasis;GO:0003008//system process;GO:0006468//protein phosphorylation;GO:0006886//intracellular protein transport;GO:0007059//chromosome segregation;GO:0007094//mitotic spindle assembly checkpoint;GO:0007130//synaptonemal complex assembly;GO:0007154//cell communication;GO:0…
ncbi_532099	18.806	24.018	23.313	32.338	32.911	31.604	HS3ST2	heparan sulfate-glucosamine 3-sulfotransferase 2	ko00534//Glycosaminoglycan biosynthesis - heparan sulfate / heparin	GO:0000139//Golgi membrane;GO:0005575//cellular_component;GO:0005622//intracellular;GO:0005623//cell;GO:0005737//cytoplasm;GO:0005794//Golgi apparatus;GO:0012505//endomembrane system;GO:0016020//membrane;GO:0016021//integral component of membrane;GO:0031090//organelle membrane;GO:0031224//intrinsic component of membrane;GO:0031984//organelle subcompartment;GO:0043226//organelle;GO:0043227//membra…	GO:0003674//molecular_function;GO:0003824//catalytic activity;GO:0008146//sulfotransferase activity;GO:0008467//[heparan sulfate]-glucosamine 3-sulfotransferase 1 activity;GO:0016740//transferase activity;GO:0016782//transferase activity, transferring sulfur-containing groups;GO:0033871//[heparan sulfate]-glucosamine 3-sulfotransferase 2 activity;GO:0034483//heparan sulfate sulfotransferase activ…	GO:0006022//aminoglycan metabolic process;GO:0006023//aminoglycan biosynthetic process;GO:0006024//glycosaminoglycan biosynthetic process;GO:0006807//nitrogen compound metabolic process;GO:0007623//circadian rhythm;GO:0008150//biological_process;GO:0008152//metabolic process;GO:0009058//biosynthetic process;GO:0009059//macromolecule biosynthetic process;GO:0030203//glycosaminoglycan metabolic pro…
ncbi_493643	53.113	53.567	52.665	63.998	70.076	75.586	HSD17B4	hydroxysteroid 17-beta dehydrogenase 4	ko01100//Metabolic pathways;ko04146//Peroxisome;ko01212//Fatty acid metabolism;ko01040//Biosynthesis of unsaturated fatty acids;ko00120//Primary bile acid biosynthesis	GO:0005575//cellular_component;GO:0005622//intracellular;GO:0005623//cell;GO:0005737//cytoplasm;GO:0005777//peroxisome;GO:0005782//peroxisomal matrix;GO:0031907//microbody lumen;GO:0031974//membrane-enclosed lumen;GO:0042579//microbody;GO:0043226//organelle;GO:0043227//membrane-bounded organelle;GO:0043229//intracellular organelle;GO:0043231//intracellular membrane-bounded organelle;GO:0043233//o…	GO:0003674//molecular_function;GO:0003824//catalytic activity;GO:0003857//3-hydroxyacyl-CoA dehydrogenase activity;GO:0004303//estradiol 17-beta-dehydrogenase activity;GO:0004316//3-oxoacyl-[acyl-carrier-protein] reductase (NADPH) activity;GO:0004757//sepiapterin reductase activity;GO:0005102//receptor binding;GO:0005488//binding;GO:0005515//protein binding;GO:0008667//2,3-dihydro-2,3-dihydroxybe…	GO:0000003//reproduction;GO:0000038//very long-chain fatty acid metabolic process;GO:0000272//polysaccharide catabolic process;GO:0002064//epithelial cell development;GO:0002119//nematode larval development;GO:0002164//larval development;GO:0003006//developmental process involved in reproduction;GO:0006066//alcohol metabolic process;GO:0006082//organic acid metabolic process;GO:0006139//nucleobas…
ncbi_327669	106.084	94.695	104.212	125.057	125.805	127.261	IDH2	isocitrate dehydrogenase (NADP(+)) 2, mitochondrial	ko01100//Metabolic pathways;ko01200//Carbon metabolism;ko04146//Peroxisome;ko01230//Biosynthesis of amino acids;ko05230//Central carbon metabolism in cancer;ko00480//Glutathione metabolism;ko00020//Citrate cycle (TCA cycle);ko01210//2-Oxocarboxylic acid metabolism	-	-	-
ncbi_281854	25.973	31.58	29.592	39.682	37.99	39.924	IKBKB	inhibitor of nuclear factor kappa B kinase subunit beta	ko05200//Pathways in cancer;ko05168//Herpes simplex virus 1 infection;ko05010//Alzheimer disease;ko04151//PI3K-Akt signaling pathway;ko05165//Human papillomavirus infection;ko04010//MAPK signaling pathway;ko05171//Coronavirus disease - COVID-19;ko05132//Salmonella infection;ko05163//Human cytomegalovirus infection;ko04014//Ras signaling pathway;ko05170//Human immunodeficiency virus 1 infection;ko…	-	-	-
ncbi_615030	20.85	21.245	21.336	29.393	30.596	31.304	IL15RA	interleukin 15 receptor subunit alpha, transcript variant X2	ko05200//Pathways in cancer;ko04060//Cytokine-cytokine receptor interaction;ko05166//Human T-cell leukemia virus 1 infection;ko04630//JAK-STAT signaling pathway;ko04672//Intestinal immune network for IgA production	GO:0000139//Golgi membrane;GO:0005575//cellular_component;GO:0005576//extracellular region;GO:0005615//extracellular space;GO:0005622//intracellular;GO:0005623//cell;GO:0005634//nucleus;GO:0005635//nuclear envelope;GO:0005737//cytoplasm;GO:0005768//endosome;GO:0005783//endoplasmic reticulum;GO:0005789//endoplasmic reticulum membrane;GO:0005794//Golgi apparatus;GO:0005886//plasma membrane;GO:00125…	GO:0003674//molecular_function;GO:0004888//transmembrane signaling receptor activity;GO:0004896//cytokine receptor activity;GO:0038023//signaling receptor activity;GO:0060089//molecular transducer activity	GO:0002682//regulation of immune system process;GO:0002684//positive regulation of immune system process;GO:0002694//regulation of leukocyte activation;GO:0002696//positive regulation of leukocyte activation;GO:0007154//cell communication;GO:0007165//signal transduction;GO:0007166//cell surface receptor signaling pathway;GO:0007259//JAK-STAT cascade;GO:0007275//multicellular organism development;…
ncbi_514529	49.638	52.841	45.861	66.251	67.816	67.271	IL27RA	interleukin 27 receptor subunit alpha	ko04060//Cytokine-cytokine receptor interaction;ko04630//JAK-STAT signaling pathway;ko04659//Th17 cell differentiation	GO:0005575//cellular_component;GO:0005576//extracellular region;GO:0005622//intracellular;GO:0005623//cell;GO:0005737//cytoplasm;GO:0005886//plasma membrane;GO:0005887//integral component of plasma membrane;GO:0016020//membrane;GO:0016021//integral component of membrane;GO:0031224//intrinsic component of membrane;GO:0031226//intrinsic component of plasma membrane;GO:0044424//intracellular part;GO…	GO:0003674//molecular_function;GO:0004888//transmembrane signaling receptor activity;GO:0004896//cytokine receptor activity;GO:0005515//protein binding;GO:0030368//interleukin-17 receptor activity;GO:0038023//signaling receptor activity;GO:0045509//interleukin-27 receptor activity;GO:0060089//molecular transducer activity	GO:0000018//regulation of DNA recombination;GO:0001817//regulation of cytokine production;GO:0001819//positive regulation of cytokine production;GO:0002376//immune system process;GO:0002637//regulation of immunoglobulin production;GO:0002682//regulation of immune system process;GO:0002683//negative regulation of immune system process;GO:0002684//positive regulation of immune system process;GO:000…
ncbi_783833	70.681	79.707	79.595	98.73	97.794	100.97	INPPL1	inositol polyphosphate phosphatase like 1	ko01100//Metabolic pathways;ko04910//Insulin signaling pathway;ko04070//Phosphatidylinositol signaling system;ko04666//Fc gamma R-mediated phagocytosis;ko04662//B cell receptor signaling pathway;ko00562//Inositol phosphate metabolism	GO:0005575//cellular_component;GO:0005622//intracellular;GO:0005623//cell;GO:0005737//cytoplasm;GO:0005794//Golgi apparatus;GO:0005829//cytosol;GO:0005856//cytoskeleton;GO:0005886//plasma membrane;GO:0012505//endomembrane system;GO:0016020//membrane;GO:0030027//lamellipodium;GO:0030175//filopodium;GO:0031252//cell leading edge;GO:0042995//cell projection;GO:0043226//organelle;GO:0043227//membrane…	GO:0003674//molecular_function;GO:0003779//actin binding;GO:0003824//catalytic activity;GO:0004445//inositol-polyphosphate 5-phosphatase activity;GO:0005488//binding;GO:0005515//protein binding;GO:0005543//phospholipid binding;GO:0005547//phosphatidylinositol-3,4,5-trisphosphate binding;GO:0008092//cytoskeletal protein binding;GO:0008289//lipid binding;GO:0016787//hydrolase activity;GO:0016788//h…	GO:0001501//skeletal system development;GO:0001503//ossification;GO:0001932//regulation of protein phosphorylation;GO:0001933//negative regulation of protein phosphorylation;GO:0001958//endochondral ossification;GO:0002376//immune system process;GO:0002682//regulation of immune system process;GO:0002683//negative regulation of immune system process;GO:0002685//regulation of leukocyte migration;GO…
ncbi_408017	6.847	10.022	8.737	12.354	11.893	12.049	INSR	insulin receptor, transcript variant X1	ko05010//Alzheimer disease;ko04151//PI3K-Akt signaling pathway;ko04010//MAPK signaling pathway;ko04014//Ras signaling pathway;ko04015//Rap1 signaling pathway;ko05415//Diabetic cardiomyopathy;ko04022//cGMP-PKG signaling pathway;ko04932//Non-alcoholic fatty liver disease;ko04150//mTOR signaling pathway;ko04072//Phospholipase D signaling pathway;ko04910//Insulin signaling pathway;ko04068//FoxO signa…	GO:0005575//cellular_component;GO:0005622//intracellular;GO:0005623//cell;GO:0005634//nucleus;GO:0005635//nuclear envelope;GO:0005737//cytoplasm;GO:0005768//endosome;GO:0005829//cytosol;GO:0005886//plasma membrane;GO:0005887//integral component of plasma membrane;GO:0005899//insulin receptor complex;GO:0005901//caveola;GO:0009897//external side of plasma membrane;GO:0009986//cell surface;GO:00100…	GO:0000166//nucleotide binding;GO:0001540//beta-amyloid binding;GO:0001882//nucleoside binding;GO:0001883//purine nucleoside binding;GO:0003674//molecular_function;GO:0003824//catalytic activity;GO:0004672//protein kinase activity;GO:0004713//protein tyrosine kinase activity;GO:0004714//transmembrane receptor protein tyrosine kinase activity;GO:0004888//transmembrane signaling receptor activity;G…	GO:0000003//reproduction;GO:0000187//activation of MAPK activity;GO:0001505//regulation of neurotransmitter levels;GO:0001932//regulation of protein phosphorylation;GO:0001933//negative regulation of protein phosphorylation;GO:0001934//positive regulation of protein phosphorylation;GO:0003006//developmental process involved in reproduction;GO:0003007//heart morphogenesis;GO:0003008//system proces…
ncbi_789216	32.406	31.68	34.442	47.13	47.442	48.986	IRF1	interferon regulatory factor 1	ko05165//Human papillomavirus infection;ko04668//TNF signaling pathway;ko04625//C-type lectin receptor signaling pathway;ko04917//Prolactin signaling pathway;ko05133//Pertussis	-	-	-
ncbi_538598	7.139	9.742	8.886	12.744	12.663	12.974	IRS1	insulin receptor substrate 1	ko05010//Alzheimer disease;ko04151//PI3K-Akt signaling pathway;ko05415//Diabetic cardiomyopathy;ko04022//cGMP-PKG signaling pathway;ko05206//MicroRNAs in cancer;ko04932//Non-alcoholic fatty liver disease;ko04150//mTOR signaling pathway;ko04140//Autophagy - animal;ko04910//Insulin signaling pathway;ko04068//FoxO signaling pathway;ko04722//Neurotrophin signaling pathway;ko04152//AMPK signaling path…	GO:0005575//cellular_component;GO:0005622//intracellular;GO:0005623//cell;GO:0005634//nucleus;GO:0005737//cytoplasm;GO:0005815//microtubule organizing center;GO:0005829//cytosol;GO:0005856//cytoskeleton;GO:0005886//plasma membrane;GO:0005887//integral component of plasma membrane;GO:0005899//insulin receptor complex;GO:0005901//caveola;GO:0005929//cilium;GO:0005938//cell cortex;GO:0015630//microt…	GO:0001784//phosphotyrosine binding;GO:0003674//molecular_function;GO:0003824//catalytic activity;GO:0005068//transmembrane receptor protein tyrosine kinase adaptor activity;GO:0005080//protein kinase C binding;GO:0005085//guanyl-nucleotide exchange factor activity;GO:0005088//Ras guanyl-nucleotide exchange factor activity;GO:0005102//receptor binding;GO:0005158//insulin receptor binding;GO:00051…	GO:0000003//reproduction;GO:0000165//MAPK cascade;GO:0002053//positive regulation of mesenchymal cell proliferation;GO:0002682//regulation of immune system process;GO:0002684//positive regulation of immune system process;GO:0002791//regulation of peptide secretion;GO:0002792//negative regulation of peptide secretion;GO:0002793//positive regulation of peptide secretion;GO:0003006//developmental pr…
ncbi_535951	12.097	16.319	12.815	18.708	16.766	19.851	ITGA1	integrin subunit alpha 1, transcript variant X1	ko04151//PI3K-Akt signaling pathway;ko05165//Human papillomavirus infection;ko04810//Regulation of actin cytoskeleton;ko04510//Focal adhesion;ko04640//Hematopoietic cell lineage;ko05414//Dilated cardiomyopathy;ko05410//Hypertrophic cardiomyopathy;ko04512//ECM-receptor interaction;ko05412//Arrhythmogenic right ventricular cardiomyopathy	GO:0001669//acrosomal vesicle;GO:0005575//cellular_component;GO:0005622//intracellular;GO:0005623//cell;GO:0005737//cytoplasm;GO:0005886//plasma membrane;GO:0005887//integral component of plasma membrane;GO:0005912//adherens junction;GO:0005924//cell-substrate adherens junction;GO:0005925//focal adhesion;GO:0008305//integrin complex;GO:0009897//external side of plasma membrane;GO:0009986//cell su…	GO:0003674//molecular_function;GO:0005102//receptor binding;GO:0005488//binding;GO:0005515//protein binding;GO:0005518//collagen binding;GO:0019899//enzyme binding;GO:0019902//phosphatase binding;GO:0019903//protein phosphatase binding;GO:0043167//ion binding;GO:0043169//cation binding;GO:0044877//macromolecular complex binding;GO:0046872//metal ion binding;GO:0098631//protein binding involved in…	GO:0000187//activation of MAPK activity;GO:0000902//cell morphogenesis;GO:0001932//regulation of protein phosphorylation;GO:0001934//positive regulation of protein phosphorylation;GO:0002376//immune system process;GO:0003008//system process;GO:0003012//muscle system process;GO:0003013//circulatory system process;GO:0003018//vascular process in circulatory system;GO:0006928//movement of cell or su…
ncbi_281872	6.989	8.81	8.203	10.471	11.414	11.953	ITGA2	integrin subunit alpha 2	ko05200//Pathways in cancer;ko04151//PI3K-Akt signaling pathway;ko05165//Human papillomavirus infection;ko04810//Regulation of actin cytoskeleton;ko05205//Proteoglycans in cancer;ko04510//Focal adhesion;ko04145//Phagosome;ko04611//Platelet activation;ko04640//Hematopoietic cell lineage;ko05414//Dilated cardiomyopathy;ko05222//Small cell lung cancer;ko05410//Hypertrophic cardiomyopathy;ko04512//EC…	-	-	-
ncbi_508490	444.158	513.652	502.358	627.707	629.189	648.295	ITGA3	integrin subunit alpha 3	ko05200//Pathways in cancer;ko04151//PI3K-Akt signaling pathway;ko05165//Human papillomavirus infection;ko04810//Regulation of actin cytoskeleton;ko04510//Focal adhesion;ko04640//Hematopoietic cell lineage;ko05414//Dilated cardiomyopathy;ko05222//Small cell lung cancer;ko05410//Hypertrophic cardiomyopathy;ko04512//ECM-receptor interaction;ko05412//Arrhythmogenic right ventricular cardiomyopathy	-	-	-
ncbi_281873	132.864	143.728	144.694	189.115	186.449	191.968	ITGA5	integrin subunit alpha 5	ko05168//Herpes simplex virus 1 infection;ko04151//PI3K-Akt signaling pathway;ko05165//Human papillomavirus infection;ko04810//Regulation of actin cytoskeleton;ko05205//Proteoglycans in cancer;ko04510//Focal adhesion;ko04145//Phagosome;ko05206//MicroRNAs in cancer;ko05135//Yersinia infection;ko04640//Hematopoietic cell lineage;ko05414//Dilated cardiomyopathy;ko05410//Hypertrophic cardiomyopathy;k…	-	-	-
ncbi_506953	26.815	29.205	30.392	46.354	47.686	46.579	ITGA7	integrin subunit alpha 7	ko04151//PI3K-Akt signaling pathway;ko05165//Human papillomavirus infection;ko04810//Regulation of actin cytoskeleton;ko04510//Focal adhesion;ko05414//Dilated cardiomyopathy;ko05410//Hypertrophic cardiomyopathy;ko04512//ECM-receptor interaction;ko05412//Arrhythmogenic right ventricular cardiomyopathy	GO:0005575//cellular_component;GO:0005622//intracellular;GO:0005623//cell;GO:0005737//cytoplasm;GO:0005886//plasma membrane;GO:0005887//integral component of plasma membrane;GO:0005912//adherens junction;GO:0005924//cell-substrate adherens junction;GO:0005927//muscle tendon junction;GO:0008305//integrin complex;GO:0009986//cell surface;GO:0016020//membrane;GO:0016021//integral component of membra…	GO:0003674//molecular_function;GO:0005102//receptor binding;GO:0005178//integrin binding;GO:0005488//binding;GO:0005515//protein binding;GO:0043167//ion binding;GO:0043169//cation binding;GO:0043236//laminin binding;GO:0044877//macromolecular complex binding;GO:0046872//metal ion binding;GO:0046982//protein heterodimerization activity;GO:0046983//protein dimerization activity;GO:0050839//cell adh…	GO:0001568//blood vessel development;GO:0001704//formation of primary germ layer;GO:0001706//endoderm formation;GO:0001944//vasculature development;GO:0006928//movement of cell or subcellular component;GO:0007154//cell communication;GO:0007155//cell adhesion;GO:0007160//cell-matrix adhesion;GO:0007165//signal transduction;GO:0007166//cell surface receptor signaling pathway;GO:0007229//integrin-me…
ncbi_281879	7.381	11.903	9.846	16.943	16.393	18.758	ITPR3	inositol 1,4,5-trisphosphate receptor type 3	ko05022//Pathways of neurodegeneration - multiple diseases;ko05010//Alzheimer disease;ko05014//Amyotrophic lateral sclerosis;ko05012//Parkinson disease;ko05020//Prion disease;ko04020//Calcium signaling pathway;ko05163//Human cytomegalovirus infection;ko05170//Human immunodeficiency virus 1 infection;ko05167//Kaposi sarcoma-associated herpesvirus infection;ko05205//Proteoglycans in cancer;ko04621/…	-	-	-
ncbi_529670	4.027	4.549	4.134	1.605	1.51	2.165	LAMA4	laminin subunit alpha 4	ko05200//Pathways in cancer;ko04151//PI3K-Akt signaling pathway;ko05165//Human papillomavirus infection;ko04510//Focal adhesion;ko05145//Toxoplasmosis;ko05146//Amoebiasis;ko05222//Small cell lung cancer;ko04512//ECM-receptor interaction;ko05143//African trypanosomiasis	GO:0005575//cellular_component;GO:0005576//extracellular region;GO:0005604//basement membrane;GO:0005605//basal lamina;GO:0005737//cytoplasm;GO:0031012//extracellular matrix;GO:0044420//extracellular matrix component;GO:0044421//extracellular region part	GO:0003674//molecular_function;GO:0003977//UDP-N-acetylglucosamine diphosphorylase activity;GO:0005102//receptor binding;GO:0005198//structural molecule activity;GO:0005201//extracellular matrix structural constituent;GO:0005488//binding;GO:0005515//protein binding;GO:0005524//ATP binding;GO:0019134//glucosamine-1-phosphate N-acetyltransferase activity	GO:0001568//blood vessel development;GO:0001944//vasculature development;GO:0007059//chromosome segregation;GO:0007155//cell adhesion;GO:0007275//multicellular organism development;GO:0008150//biological_process;GO:0009103//lipopolysaccharide biosynthetic process;GO:0009252//peptidoglycan biosynthetic process;GO:0009987//cellular process;GO:0016043//cellular component organization;GO:0022610//bio…
ncbi_506751	180.686	238.472	229.905	282.316	275.282	286.93	LAMA5	laminin subunit alpha 5, transcript variant X1	ko05200//Pathways in cancer;ko04151//PI3K-Akt signaling pathway;ko05165//Human papillomavirus infection;ko04510//Focal adhesion;ko05145//Toxoplasmosis;ko05146//Amoebiasis;ko05222//Small cell lung cancer;ko04512//ECM-receptor interaction	GO:0005575//cellular_component;GO:0005576//extracellular region;GO:0005604//basement membrane;GO:0005605//basal lamina;GO:0005610//laminin-5 complex;GO:0005615//extracellular space;GO:0031012//extracellular matrix;GO:0032991//macromolecular complex;GO:0043083//synaptic cleft;GO:0043256//laminin complex;GO:0043259//laminin-10 complex;GO:0043260//laminin-11 complex;GO:0044420//extracellular matrix …	GO:0003674//molecular_function;GO:0004553//hydrolase activity, hydrolyzing O-glycosyl compounds;GO:0005102//receptor binding;GO:0005178//integrin binding;GO:0005488//binding;GO:0005515//protein binding;GO:0005524//ATP binding;GO:0044877//macromolecular complex binding;GO:0050839//cell adhesion molecule binding	GO:0000902//cell morphogenesis;GO:0000904//cell morphogenesis involved in differentiation;GO:0001525//angiogenesis;GO:0001568//blood vessel development;GO:0001655//urogenital system development;GO:0001657//ureteric bud development;GO:0001658//branching involved in ureteric bud morphogenesis;GO:0001667//ameboidal-type cell migration;GO:0001738//morphogenesis of a polarized epithelium;GO:0001755//n…
ncbi_532572	166.788	235.036	204.589	263.07	264.515	286.241	Lamc1	laminin subunit gamma 1	ko05200//Pathways in cancer;ko04151//PI3K-Akt signaling pathway;ko05165//Human papillomavirus infection;ko05020//Prion disease;ko04510//Focal adhesion;ko05145//Toxoplasmosis;ko05146//Amoebiasis;ko05222//Small cell lung cancer;ko04512//ECM-receptor interaction	GO:0005575//cellular_component;GO:0005576//extracellular region;GO:0005604//basement membrane;GO:0005605//basal lamina;GO:0005606//laminin-1 complex;GO:0005615//extracellular space;GO:0005622//intracellular;GO:0005623//cell;GO:0005737//cytoplasm;GO:0005783//endoplasmic reticulum;GO:0005788//endoplasmic reticulum lumen;GO:0012505//endomembrane system;GO:0031012//extracellular matrix;GO:0031974//me…	GO:0003674//molecular_function;GO:0005198//structural molecule activity;GO:0005201//extracellular matrix structural constituent;GO:0005488//binding;GO:0005524//ATP binding;GO:0008289//lipid binding;GO:0043208//glycosphingolipid binding;GO:0046625//sphingolipid binding;GO:0051861//glycolipid binding;GO:0097367//carbohydrate derivative binding	GO:0000902//cell morphogenesis;GO:0000904//cell morphogenesis involved in differentiation;GO:0001654//eye development;GO:0003008//system process;GO:0006464//cellular protein modification process;GO:0006807//nitrogen compound metabolic process;GO:0006928//movement of cell or subcellular component;GO:0006935//chemotaxis;GO:0007044//cell-substrate junction assembly;GO:0007059//chromosome segregation…
ncbi_327672	109.766	137.207	125.735	163.06	168.89	173.961	MAPK1	mitogen-activated protein kinase 1	ko05200//Pathways in cancer;ko05022//Pathways of neurodegeneration - multiple diseases;ko05010//Alzheimer disease;ko04151//PI3K-Akt signaling pathway;ko05165//Human papillomavirus infection;ko04010//MAPK signaling pathway;ko05171//Coronavirus disease - COVID-19;ko05020//Prion disease;ko05132//Salmonella infection;ko05163//Human cytomegalovirus infection;ko04014//Ras signaling pathway;ko05170//Hum…	-	-	-
ncbi_537631	0.697	0.839	0.889	0.254	0.216	0.41	MAPK10	mitogen-activated protein kinase 10, transcript variant 2	ko05200//Pathways in cancer;ko05022//Pathways of neurodegeneration - multiple diseases;ko05010//Alzheimer disease;ko05016//Huntington disease;ko04010//MAPK signaling pathway;ko05171//Coronavirus disease - COVID-19;ko05012//Parkinson disease;ko05020//Prion disease;ko05132//Salmonella infection;ko04014//Ras signaling pathway;ko05170//Human immunodeficiency virus 1 infection;ko04024//cAMP signaling …	GO:0005575//cellular_component;GO:0005622//intracellular;GO:0005623//cell;GO:0005634//nucleus;GO:0005654//nucleoplasm;GO:0005737//cytoplasm;GO:0005739//mitochondrion;GO:0005829//cytosol;GO:0005886//plasma membrane;GO:0014069//postsynaptic density;GO:0016020//membrane;GO:0031974//membrane-enclosed lumen;GO:0031981//nuclear lumen;GO:0032279//asymmetric synapse;GO:0036477//somatodendritic compartmen…	GO:0000166//nucleotide binding;GO:0003674//molecular_function;GO:0003824//catalytic activity;GO:0004672//protein kinase activity;GO:0004674//protein serine/threonine kinase activity;GO:0004705//JUN kinase activity;GO:0004707//MAP kinase activity;GO:0004708//MAP kinase kinase activity;GO:0004712//protein serine/threonine/tyrosine kinase activity;GO:0005488//binding;GO:0005524//ATP binding;GO:00081…	GO:0000122//negative regulation of transcription from RNA polymerase II promoter;GO:0000165//MAPK cascade;GO:0000187//activation of MAPK activity;GO:0001101//response to acid chemical;GO:0001932//regulation of protein phosphorylation;GO:0001934//positive regulation of protein phosphorylation;GO:0002682//regulation of immune system process;GO:0002764//immune response-regulating signaling pathway;G…
ncbi_788087	134.349	145.158	135.073	108.016	111.992	116.06	MCL1	MCL1, BCL2 family apoptosis regulator	ko04151//PI3K-Akt signaling pathway;ko04630//JAK-STAT signaling pathway;ko05206//MicroRNAs in cancer;ko04210//Apoptosis	-	-	GO:0042981//regulation of apoptotic process
ncbi_540378	33.733	40.128	36.957	29.611	26.02	28.264	MDM2	MDM2 proto-oncogene	ko05200//Pathways in cancer;ko04151//PI3K-Akt signaling pathway;ko05165//Human papillomavirus infection;ko05163//Human cytomegalovirus infection;ko04144//Endocytosis;ko05203//Viral carcinogenesis;ko05169//Epstein-Barr virus infection;ko05205//Proteoglycans in cancer;ko05202//Transcriptional misregulation in cancer;ko04218//Cellular senescence;ko05206//MicroRNAs in cancer;ko04120//Ubiquitin mediat…	GO:0005575//cellular_component;GO:0005622//intracellular;GO:0005623//cell;GO:0005634//nucleus;GO:0005654//nucleoplasm;GO:0005730//nucleolus;GO:0005737//cytoplasm;GO:0005829//cytosol;GO:0005886//plasma membrane;GO:0012506//vesicle membrane;GO:0016020//membrane;GO:0016604//nuclear body;GO:0030139//endocytic vesicle;GO:0030659//cytoplasmic vesicle membrane;GO:0030666//endocytic vesicle membrane;GO:0…	GO:0002039//p53 binding;GO:0003674//molecular_function;GO:0003676//nucleic acid binding;GO:0003723//RNA binding;GO:0003824//catalytic activity;GO:0004842//ubiquitin-protein transferase activity;GO:0005102//receptor binding;GO:0005488//binding;GO:0005515//protein binding;GO:0008097//5S rRNA binding;GO:0008270//zinc ion binding;GO:0016740//transferase activity;GO:0016874//ligase activity;GO:0019787…	GO:0000075//cell cycle checkpoint;GO:0000077//DNA damage checkpoint;GO:0000122//negative regulation of transcription from RNA polymerase II promoter;GO:0000278//mitotic cell cycle;GO:0000302//response to reactive oxygen species;GO:0001568//blood vessel development;GO:0001655//urogenital system development;GO:0001666//response to hypoxia;GO:0001822//kidney development;GO:0001944//vasculature devel…
ncbi_493719	247.23	228.625	227.322	300.4	313.911	308.955	MGST1	microsomal glutathione S-transferase 1	ko01100//Metabolic pathways;ko05200//Pathways in cancer;ko05208//Chemical carcinogenesis - reactive oxygen species;ko05207//Chemical carcinogenesis - receptor activation;ko05225//Hepatocellular carcinoma;ko05418//Fluid shear stress and atherosclerosis;ko01524//Platinum drug resistance;ko00983//Drug metabolism - other enzymes;ko00980//Metabolism of xenobiotics by cytochrome P450;ko05204//Chemical …	-	-	-
ncbi_783217	11.094	12.6	12.226	16.162	16.157	15.602	MLXIP	MLX interacting protein	ko04932//Non-alcoholic fatty liver disease;ko04931//Insulin resistance	GO:0005575//cellular_component;GO:0005622//intracellular;GO:0005623//cell;GO:0005634//nucleus;GO:0005737//cytoplasm;GO:0005739//mitochondrion;GO:0005740//mitochondrial envelope;GO:0005741//mitochondrial outer membrane;GO:0005861//troponin complex;GO:0016020//membrane;GO:0019867//outer membrane;GO:0031090//organelle membrane;GO:0031966//mitochondrial membrane;GO:0031967//organelle envelope;GO:0031…	GO:0000976//transcription regulatory region sequence-specific DNA binding;GO:0000977//RNA polymerase II regulatory region sequence-specific DNA binding;GO:0000981//RNA polymerase II transcription factor activity, sequence-specific DNA binding;GO:0001012//RNA polymerase II regulatory region DNA binding;GO:0001067//regulatory region nucleic acid binding;GO:0001228//transcriptional activator activit…	GO:0006109//regulation of carbohydrate metabolic process;GO:0006139//nucleobase-containing compound metabolic process;GO:0006351//transcription, DNA-templated;GO:0006355//regulation of transcription, DNA-templated;GO:0006357//regulation of transcription from RNA polymerase II promoter;GO:0006366//transcription from RNA polymerase II promoter;GO:0006725//cellular aromatic compound metabolic proces…
ncbi_100139219	33.448	44.939	39.127	51.243	50.738	55.147	MTOR	mechanistic target of rapamycin kinase	ko05200//Pathways in cancer;ko05022//Pathways of neurodegeneration - multiple diseases;ko05168//Herpes simplex virus 1 infection;ko05010//Alzheimer disease;ko04151//PI3K-Akt signaling pathway;ko05014//Amyotrophic lateral sclerosis;ko05165//Human papillomavirus infection;ko05016//Huntington disease;ko05163//Human cytomegalovirus infection;ko05170//Human immunodeficiency virus 1 infection;ko04613//…	GO:0000139//Golgi membrane;GO:0000221//vacuolar proton-transporting V-type ATPase, V1 domain;GO:0000323//lytic vacuole;GO:0005575//cellular_component;GO:0005622//intracellular;GO:0005623//cell;GO:0005634//nucleus;GO:0005654//nucleoplasm;GO:0005737//cytoplasm;GO:0005739//mitochondrion;GO:0005740//mitochondrial envelope;GO:0005741//mitochondrial outer membrane;GO:0005764//lysosome;GO:0005773//vacuo…	GO:0000166//nucleotide binding;GO:0000182//rDNA binding;GO:0001016//RNA polymerase III regulatory region DNA binding;GO:0001025//RNA polymerase III transcription factor binding;GO:0001030//RNA polymerase III type 1 promoter DNA binding;GO:0001031//RNA polymerase III type 2 promoter DNA binding;GO:0001032//RNA polymerase III type 3 promoter DNA binding;GO:0001067//regulatory region nucleic acid bi…	GO:0000003//reproduction;GO:0000491//small nucleolar ribonucleoprotein complex assembly;GO:0000492//box C/D snoRNP assembly;GO:0000768//syncytium formation by plasma membrane fusion;GO:0000902//cell morphogenesis;GO:0000904//cell morphogenesis involved in differentiation;GO:0001101//response to acid chemical;GO:0001505//regulation of neurotransmitter levels;GO:0001558//regulation of cell growth;G…
ncbi_511077	152.272	168.406	161.007	195.802	199.351	197.57	MYC	MYC proto-oncogene, bHLH transcription factor	ko05200//Pathways in cancer;ko04151//PI3K-Akt signaling pathway;ko04010//MAPK signaling pathway;ko05132//Salmonella infection;ko05163//Human cytomegalovirus infection;ko05166//Human T-cell leukemia virus 1 infection;ko05169//Epstein-Barr virus infection;ko05167//Kaposi sarcoma-associated herpesvirus infection;ko04630//JAK-STAT signaling pathway;ko05205//Proteoglycans in cancer;ko05202//Transcript…	-	-	-
ncbi_514172	17.703	22.655	20.862	25.74	23.992	26.515	NDST1	N-deacetylase and N-sulfotransferase 1	ko01100//Metabolic pathways;ko00534//Glycosaminoglycan biosynthesis - heparan sulfate / heparin	GO:0000139//Golgi membrane;GO:0005575//cellular_component;GO:0005622//intracellular;GO:0005623//cell;GO:0005737//cytoplasm;GO:0005794//Golgi apparatus;GO:0012505//endomembrane system;GO:0016020//membrane;GO:0016021//integral component of membrane;GO:0031090//organelle membrane;GO:0031224//intrinsic component of membrane;GO:0031984//organelle subcompartment;GO:0043226//organelle;GO:0043227//membra…	GO:0003674//molecular_function;GO:0003824//catalytic activity;GO:0008146//sulfotransferase activity;GO:0008194//UDP-glycosyltransferase activity;GO:0008375//acetylglucosaminyltransferase activity;GO:0015016//[heparan sulfate]-glucosamine N-sulfotransferase activity;GO:0016740//transferase activity;GO:0016757//transferase activity, transferring glycosyl groups;GO:0016758//transferase activity, tra…	GO:0000271//polysaccharide biosynthetic process;GO:0001501//skeletal system development;GO:0001568//blood vessel development;GO:0001932//regulation of protein phosphorylation;GO:0001934//positive regulation of protein phosphorylation;GO:0001944//vasculature development;GO:0003205//cardiac chamber development;GO:0003279//cardiac septum development;GO:0005975//carbohydrate metabolic process;GO:0005…
ncbi_326346	145.849	136.311	134.062	108.698	100.9	89.644	NDUFA11	NADH:ubiquinone oxidoreductase subunit A11	ko01100//Metabolic pathways;ko05022//Pathways of neurodegeneration - multiple diseases;ko05010//Alzheimer disease;ko05014//Amyotrophic lateral sclerosis;ko05016//Huntington disease;ko05012//Parkinson disease;ko05020//Prion disease;ko04714//Thermogenesis;ko05208//Chemical carcinogenesis - reactive oxygen species;ko05415//Diabetic cardiomyopathy;ko04932//Non-alcoholic fatty liver disease;ko04723//R…	-	-	-
ncbi_338057	135.456	114.687	125.024	101.411	107.339	88.526	NDUFS5	NADH:ubiquinone oxidoreductase subunit S5	ko01100//Metabolic pathways;ko05022//Pathways of neurodegeneration - multiple diseases;ko05010//Alzheimer disease;ko05014//Amyotrophic lateral sclerosis;ko05016//Huntington disease;ko05012//Parkinson disease;ko05020//Prion disease;ko04714//Thermogenesis;ko05208//Chemical carcinogenesis - reactive oxygen species;ko05415//Diabetic cardiomyopathy;ko04932//Non-alcoholic fatty liver disease;ko04723//R…	-	-	-
ncbi_281365	994.897	1035.94	1016.95	1288.37	1349.31	1358.3	ODC1	ornithine decarboxylase 1	ko01100//Metabolic pathways;ko00480//Glutathione metabolism;ko00330//Arginine and proline metabolism	-	-	-
ncbi_282301	2.937	4.075	3.246	5.463	5.28	5.714	PDGFRA	platelet derived growth factor receptor alpha	ko05200//Pathways in cancer;ko04151//PI3K-Akt signaling pathway;ko04010//MAPK signaling pathway;ko04020//Calcium signaling pathway;ko05163//Human cytomegalovirus infection;ko04144//Endocytosis;ko04014//Ras signaling pathway;ko04015//Rap1 signaling pathway;ko04810//Regulation of actin cytoskeleton;ko04630//JAK-STAT signaling pathway;ko04510//Focal adhesion;ko05206//MicroRNAs in cancer;ko04072//Pho…	GO:0005575//cellular_component;GO:0005622//intracellular;GO:0005623//cell;GO:0005634//nucleus;GO:0005737//cytoplasm;GO:0005886//plasma membrane;GO:0005887//integral component of plasma membrane;GO:0005902//microvillus;GO:0009897//external side of plasma membrane;GO:0009986//cell surface;GO:0016020//membrane;GO:0016021//integral component of membrane;GO:0030054//cell junction;GO:0030424//axon;GO:0…	GO:0000166//nucleotide binding;GO:0003674//molecular_function;GO:0003824//catalytic activity;GO:0004672//protein kinase activity;GO:0004713//protein tyrosine kinase activity;GO:0004714//transmembrane receptor protein tyrosine kinase activity;GO:0004888//transmembrane signaling receptor activity;GO:0005017//platelet-derived growth factor-activated receptor activity;GO:0005018//platelet-derived gro…	GO:0000003//reproduction;GO:0000165//MAPK cascade;GO:0000302//response to reactive oxygen species;GO:0001101//response to acid chemical;GO:0001501//skeletal system development;GO:0001525//angiogenesis;GO:0001553//luteinization;GO:0001568//blood vessel development;GO:0001654//eye development;GO:0001655//urogenital system development;GO:0001656//metanephros development;GO:0001701//in utero embryoni…
ncbi_100138102	15.752	22.37	17.381	24.435	24.571	26.137	PDPK1	3-phosphoinositide dependent protein kinase 1	ko04151//PI3K-Akt signaling pathway;ko05417//Lipid and atherosclerosis;ko05208//Chemical carcinogenesis - reactive oxygen species;ko05205//Proteoglycans in cancer;ko04510//Focal adhesion;ko04360//Axon guidance;ko04150//mTOR signaling pathway;ko04140//Autophagy - animal;ko04210//Apoptosis;ko04910//Insulin signaling pathway;ko04068//FoxO signaling pathway;ko04722//Neurotrophin signaling pathway;ko0…	GO:0005575//cellular_component;GO:0005622//intracellular;GO:0005623//cell;GO:0005634//nucleus;GO:0005654//nucleoplasm;GO:0005737//cytoplasm;GO:0005829//cytosol;GO:0005886//plasma membrane;GO:0005912//adherens junction;GO:0005924//cell-substrate adherens junction;GO:0005925//focal adhesion;GO:0005938//cell cortex;GO:0014069//postsynaptic density;GO:0016020//membrane;GO:0030054//cell junction;GO:00…	GO:0000166//nucleotide binding;GO:0003674//molecular_function;GO:0003824//catalytic activity;GO:0004672//protein kinase activity;GO:0004674//protein serine/threonine kinase activity;GO:0004676//3-phosphoinositide-dependent protein kinase activity;GO:0005102//receptor binding;GO:0005158//insulin receptor binding;GO:0005488//binding;GO:0005515//protein binding;GO:0005524//ATP binding;GO:0005543//ph…	GO:0000003//reproduction;GO:0001558//regulation of cell growth;GO:0001775//cell activation;GO:0001932//regulation of protein phosphorylation;GO:0001933//negative regulation of protein phosphorylation;GO:0001934//positive regulation of protein phosphorylation;GO:0001936//regulation of endothelial cell proliferation;GO:0001938//positive regulation of endothelial cell proliferation;GO:0002064//epith…
ncbi_507119	132.215	135.866	143.629	179.913	173.818	174.493	PFKP	phosphofructokinase, platelet	ko01100//Metabolic pathways;ko04152//AMPK signaling pathway;ko04919//Thyroid hormone signaling pathway;ko01200//Carbon metabolism;ko04066//HIF-1 signaling pathway;ko04922//Glucagon signaling pathway;ko03018//RNA degradation;ko01230//Biosynthesis of amino acids;ko05230//Central carbon metabolism in cancer;ko00010//Glycolysis / Gluconeogenesis;ko00051//Fructose and mannose metabolism;ko00052//Galac…	GO:0005575//cellular_component;GO:0005622//intracellular;GO:0005623//cell;GO:0005737//cytoplasm;GO:0005829//cytosol;GO:0005945//6-phosphofructokinase complex;GO:0032991//macromolecular complex;GO:0044424//intracellular part;GO:0044444//cytoplasmic part;GO:0044445//cytosolic part;GO:0044464//cell part;GO:0061695//transferase complex, transferring phosphorus-containing groups;GO:1902494//catalytic …	GO:0000166//nucleotide binding;GO:0003674//molecular_function;GO:0003824//catalytic activity;GO:0003872//6-phosphofructokinase activity;GO:0005488//binding;GO:0005515//protein binding;GO:0005524//ATP binding;GO:0008144//drug binding;GO:0008443//phosphofructokinase activity;GO:0016301//kinase activity;GO:0016740//transferase activity;GO:0016772//transferase activity, transferring phosphorus-contai…	GO:0005975//carbohydrate metabolic process;GO:0005996//monosaccharide metabolic process;GO:0006002//fructose 6-phosphate metabolic process;GO:0006006//glucose metabolic process;GO:0006007//glucose catabolic process;GO:0006082//organic acid metabolic process;GO:0006090//pyruvate metabolic process;GO:0006091//generation of precursor metabolites and energy;GO:0006096//glycolytic process;GO:0006139//…
ncbi_534402	77.115	74.566	74.162	92.701	89.039	97.16	PGM1	phosphoglucomutase 1	ko01100//Metabolic pathways;ko00230//Purine metabolism;ko00010//Glycolysis / Gluconeogenesis;ko00520//Amino sugar and nucleotide sugar metabolism;ko00500//Starch and sucrose metabolism;ko00052//Galactose metabolism;ko00030//Pentose phosphate pathway	-	-	-
ncbi_100336808	8.498	9.813	8.521	12.605	13.042	13.542	PHKA1	phosphorylase kinase regulatory subunit alpha 1, transcript variant X2	ko04020//Calcium signaling pathway;ko04910//Insulin signaling pathway;ko04922//Glucagon signaling pathway	GO:0005575//cellular_component;GO:0005622//intracellular;GO:0005623//cell;GO:0005634//nucleus;GO:0005737//cytoplasm;GO:0005829//cytosol;GO:0005886//plasma membrane;GO:0005964//phosphorylase kinase complex;GO:0016020//membrane;GO:0032991//macromolecular complex;GO:0043226//organelle;GO:0043227//membrane-bounded organelle;GO:0043229//intracellular organelle;GO:0043231//intracellular membrane-bounde…	GO:0003674//molecular_function;GO:0003824//catalytic activity;GO:0004105//choline-phosphate cytidylyltransferase activity;GO:0004407//histone deacetylase activity;GO:0004672//protein kinase activity;GO:0004674//protein serine/threonine kinase activity;GO:0004683//calmodulin-dependent protein kinase activity;GO:0004689//phosphorylase kinase activity;GO:0005488//binding;GO:0005515//protein binding;…	GO:0005975//carbohydrate metabolic process;GO:0005976//polysaccharide metabolic process;GO:0005977//glycogen metabolic process;GO:0006073//cellular glucan metabolic process;GO:0006091//generation of precursor metabolites and energy;GO:0006112//energy reserve metabolic process;GO:0006139//nucleobase-containing compound metabolic process;GO:0006325//chromatin organization;GO:0006351//transcription,…
ncbi_615982	8.659	11.93	10.192	15.767	15.015	15.994	Phlpp1	PH domain and leucine rich repeat protein phosphatase 1	ko04151//PI3K-Akt signaling pathway	GO:0005575//cellular_component;GO:0005622//intracellular;GO:0005623//cell;GO:0005634//nucleus;GO:0005635//nuclear envelope;GO:0005654//nucleoplasm;GO:0005737//cytoplasm;GO:0005829//cytosol;GO:0005886//plasma membrane;GO:0012505//endomembrane system;GO:0016020//membrane;GO:0031090//organelle membrane;GO:0031965//nuclear membrane;GO:0031967//organelle envelope;GO:0031974//membrane-enclosed lumen;GO…	GO:0003674//molecular_function;GO:0003824//catalytic activity;GO:0004721//phosphoprotein phosphatase activity;GO:0004722//protein serine/threonine phosphatase activity;GO:0005488//binding;GO:0005515//protein binding;GO:0016787//hydrolase activity;GO:0016788//hydrolase activity, acting on ester bonds;GO:0016791//phosphatase activity;GO:0042578//phosphoric ester hydrolase activity;GO:0043167//ion b…	GO:0001932//regulation of protein phosphorylation;GO:0001933//negative regulation of protein phosphorylation;GO:0002643//regulation of tolerance induction;GO:0002664//regulation of T cell tolerance induction;GO:0002667//regulation of T cell anergy;GO:0002682//regulation of immune system process;GO:0002911//regulation of lymphocyte anergy;GO:0006464//cellular protein modification process;GO:000647…
ncbi_282306	5.334	8.133	7.29	4.674	4.641	4.962	PIK3CA	phosphatidylinositol-4,5-bisphosphate 3-kinase catalytic subunit alpha	ko01100//Metabolic pathways;ko05200//Pathways in cancer;ko05168//Herpes simplex virus 1 infection;ko05010//Alzheimer disease;ko04151//PI3K-Akt signaling pathway;ko05165//Human papillomavirus infection;ko05171//Coronavirus disease - COVID-19;ko05020//Prion disease;ko05132//Salmonella infection;ko05163//Human cytomegalovirus infection;ko04014//Ras signaling pathway;ko05170//Human immunodeficiency v…	-	-	-
ncbi_282308	17.386	20.133	21.091	24.974	25.523	26.921	PIK3R2	phosphoinositide-3-kinase regulatory subunit 2	ko05200//Pathways in cancer;ko05168//Herpes simplex virus 1 infection;ko05010//Alzheimer disease;ko04151//PI3K-Akt signaling pathway;ko05165//Human papillomavirus infection;ko05171//Coronavirus disease - COVID-19;ko05020//Prion disease;ko05163//Human cytomegalovirus infection;ko04014//Ras signaling pathway;ko05170//Human immunodeficiency virus 1 infection;ko04024//cAMP signaling pathway;ko05203//…	-	-	-
ncbi_281402	48.744	54.02	50.794	71.929	68.521	77.11	PIM1	Pim-1 proto-oncogene, serine/threonine kinase	ko05200//Pathways in cancer;ko04630//JAK-STAT signaling pathway;ko05206//MicroRNAs in cancer;ko04933//AGE-RAGE signaling pathway in diabetic complications;ko05221//Acute myeloid leukemia	-	-	-
ncbi_515669	14.964	15.414	15.727	22.335	22.974	23.87	PLCB3	phospholipase C beta 3	ko01100//Metabolic pathways;ko05200//Pathways in cancer;ko05022//Pathways of neurodegeneration - multiple diseases;ko05010//Alzheimer disease;ko05016//Huntington disease;ko04020//Calcium signaling pathway;ko05163//Human cytomegalovirus infection;ko05417//Lipid and atherosclerosis;ko04613//Neutrophil extracellular trap formation;ko04015//Rap1 signaling pathway;ko05415//Diabetic cardiomyopathy;ko04…	GO:0005575//cellular_component;GO:0005622//intracellular;GO:0005623//cell;GO:0005634//nucleus;GO:0005654//nucleoplasm;GO:0005737//cytoplasm;GO:0005829//cytosol;GO:0005886//plasma membrane;GO:0016020//membrane;GO:0031974//membrane-enclosed lumen;GO:0031981//nuclear lumen;GO:0032991//macromolecular complex;GO:0042383//sarcolemma;GO:0043226//organelle;GO:0043227//membrane-bounded organelle;GO:004322…	GO:0003674//molecular_function;GO:0003824//catalytic activity;GO:0004435//phosphatidylinositol phospholipase C activity;GO:0004620//phospholipase activity;GO:0004629//phospholipase C activity;GO:0005488//binding;GO:0005509//calcium ion binding;GO:0005515//protein binding;GO:0005516//calmodulin binding;GO:0008081//phosphoric diester hydrolase activity;GO:0016298//lipase activity;GO:0016787//hydrol…	GO:0003008//system process;GO:0003013//circulatory system process;GO:0003073//regulation of systemic arterial blood pressure;GO:0006066//alcohol metabolic process;GO:0006629//lipid metabolic process;GO:0006644//phospholipid metabolic process;GO:0006650//glycerophospholipid metabolic process;GO:0006793//phosphorus metabolic process;GO:0006796//phosphate-containing compound metabolic process;GO:000…
ncbi_522159	13.655	16.301	14.7	19.501	19.994	22.59	PLD2	phospholipase D2	ko01100//Metabolic pathways;ko05200//Pathways in cancer;ko04144//Endocytosis;ko04014//Ras signaling pathway;ko04024//cAMP signaling pathway;ko05208//Chemical carcinogenesis - reactive oxygen species;ko04072//Phospholipase D signaling pathway;ko04071//Sphingolipid signaling pathway;ko04724//Glutamatergic synapse;ko04928//Parathyroid hormone synthesis, secretion and action;ko00564//Glycerophospholi…	-	-	-
ncbi_514750	5.371	8.643	6.363	10.288	10.484	10.681	PPARGC1B	PPARG coactivator 1 beta, transcript variant X3	ko04931//Insulin resistance	GO:0005575//cellular_component;GO:0005622//intracellular;GO:0005623//cell;GO:0005634//nucleus;GO:0005654//nucleoplasm;GO:0005737//cytoplasm;GO:0005739//mitochondrion;GO:0016592//mediator complex;GO:0031974//membrane-enclosed lumen;GO:0031981//nuclear lumen;GO:0032991//macromolecular complex;GO:0043226//organelle;GO:0043227//membrane-bounded organelle;GO:0043229//intracellular organelle;GO:0043231…	GO:0003674//molecular_function;GO:0003676//nucleic acid binding;GO:0003712//transcription cofactor activity;GO:0003713//transcription coactivator activity;GO:0003723//RNA binding;GO:0005102//receptor binding;GO:0005488//binding;GO:0005515//protein binding;GO:0008134//transcription factor binding;GO:0019904//protein domain specific binding;GO:0030331//estrogen receptor binding;GO:0030374//ligand-d…	GO:0000302//response to reactive oxygen species;GO:0000959//mitochondrial RNA metabolic process;GO:0001501//skeletal system development;GO:0001503//ossification;GO:0002682//regulation of immune system process;GO:0002684//positive regulation of immune system process;GO:0002761//regulation of myeloid leukocyte differentiation;GO:0002763//positive regulation of myeloid leukocyte differentiation;GO:0…
ncbi_286852	5.962	6.817	7.311	9.634	8.659	9.945	PPP3CA	protein phosphatase 3 catalytic subunit alpha	ko05022//Pathways of neurodegeneration - multiple diseases;ko05010//Alzheimer disease;ko05014//Amyotrophic lateral sclerosis;ko04010//MAPK signaling pathway;ko05020//Prion disease;ko04020//Calcium signaling pathway;ko05163//Human cytomegalovirus infection;ko05170//Human immunodeficiency virus 1 infection;ko05417//Lipid and atherosclerosis;ko05166//Human T-cell leukemia virus 1 infection;ko05167//…	-	-	-
ncbi_281421	57.794	61.712	61.594	83.569	75.639	86.472	PPT1	palmitoyl-protein thioesterase 1	ko01100//Metabolic pathways;ko04142//Lysosome;ko01212//Fatty acid metabolism;ko00062//Fatty acid elongation	-	-	-
ncbi_282322	38.742	43.891	40.717	51.26	53.152	49.849	PRKACA	protein kinase cAMP-activated catalytic subunit alpha	ko04740//Olfactory transduction;ko05200//Pathways in cancer;ko05165//Human papillomavirus infection;ko04010//MAPK signaling pathway;ko05012//Parkinson disease;ko05020//Prion disease;ko04020//Calcium signaling pathway;ko05163//Human cytomegalovirus infection;ko04014//Ras signaling pathway;ko04024//cAMP signaling pathway;ko05203//Viral carcinogenesis;ko05166//Human T-cell leukemia virus 1 infection…	-	-	-
ncbi_505370	4.97	6.021	6.867	10.692	9.102	9.116	PRKAR1B	protein kinase cAMP-dependent type I regulatory subunit beta	ko04910//Insulin signaling pathway	GO:0005575//cellular_component;GO:0005622//intracellular;GO:0005623//cell;GO:0005737//cytoplasm;GO:0005829//cytosol;GO:0005886//plasma membrane;GO:0005929//cilium;GO:0005952//cAMP-dependent protein kinase complex;GO:0016020//membrane;GO:0032991//macromolecular complex;GO:0042995//cell projection;GO:0043226//organelle;GO:0044422//organelle part;GO:0044424//intracellular part;GO:0044441//ciliary pa…	GO:0000166//nucleotide binding;GO:0003674//molecular_function;GO:0004857//enzyme inhibitor activity;GO:0004860//protein kinase inhibitor activity;GO:0004862//cAMP-dependent protein kinase inhibitor activity;GO:0005488//binding;GO:0005515//protein binding;GO:0008603//cAMP-dependent protein kinase regulator activity;GO:0017076//purine nucleotide binding;GO:0019207//kinase regulator activity;GO:0019…	GO:0001932//regulation of protein phosphorylation;GO:0001933//negative regulation of protein phosphorylation;GO:0001934//positive regulation of protein phosphorylation;GO:0003008//system process;GO:0003014//renal system process;GO:0003091//renal water homeostasis;GO:0006464//cellular protein modification process;GO:0006468//protein phosphorylation;GO:0006469//negative regulation of protein kinase…
ncbi_100139910	106.354	140.646	121.258	151.498	149.561	164.394	PRKAR2A	protein kinase cAMP-dependent type II regulatory subunit alpha	ko04910//Insulin signaling pathway	GO:0001674//female germ cell nucleus;GO:0005575//cellular_component;GO:0005622//intracellular;GO:0005623//cell;GO:0005634//nucleus;GO:0005737//cytoplasm;GO:0005813//centrosome;GO:0005815//microtubule organizing center;GO:0005829//cytosol;GO:0005856//cytoskeleton;GO:0005886//plasma membrane;GO:0005929//cilium;GO:0005930//axoneme;GO:0005952//cAMP-dependent protein kinase complex;GO:0015630//microtu…	GO:0000166//nucleotide binding;GO:0001664//G-protein coupled receptor binding;GO:0003674//molecular_function;GO:0004857//enzyme inhibitor activity;GO:0004860//protein kinase inhibitor activity;GO:0004862//cAMP-dependent protein kinase inhibitor activity;GO:0005102//receptor binding;GO:0005488//binding;GO:0005515//protein binding;GO:0008603//cAMP-dependent protein kinase regulator activity;GO:0017…	GO:0001932//regulation of protein phosphorylation;GO:0001933//negative regulation of protein phosphorylation;GO:0001934//positive regulation of protein phosphorylation;GO:0003008//system process;GO:0003014//renal system process;GO:0003091//renal water homeostasis;GO:0006469//negative regulation of protein kinase activity;GO:0006950//response to stress;GO:0007154//cell communication;GO:0007165//si…
ncbi_282001	48.169	58.243	53.577	76.056	78.181	82.374	PRKCA	protein kinase C alpha	ko05200//Pathways in cancer;ko05022//Pathways of neurodegeneration - multiple diseases;ko04151//PI3K-Akt signaling pathway;ko04010//MAPK signaling pathway;ko05171//Coronavirus disease - COVID-19;ko04020//Calcium signaling pathway;ko05163//Human cytomegalovirus infection;ko04014//Ras signaling pathway;ko05170//Human immunodeficiency virus 1 infection;ko05417//Lipid and atherosclerosis;ko04613//Neu…	-	-	-
ncbi_505708	33.209	37.882	38.822	44.113	45.566	47.604	PRKCD	protein kinase C delta	ko05020//Prion disease;ko05208//Chemical carcinogenesis - reactive oxygen species;ko05415//Diabetic cardiomyopathy;ko04621//NOD-like receptor signaling pathway;ko04062//Chemokine signaling pathway;ko04140//Autophagy - animal;ko04270//Vascular smooth muscle contraction;ko04915//Estrogen signaling pathway;ko04722//Neurotrophin signaling pathway;ko04750//Inflammatory mediator regulation of TRP chann…	GO:0000323//lytic vacuole;GO:0005575//cellular_component;GO:0005576//extracellular region;GO:0005622//intracellular;GO:0005623//cell;GO:0005634//nucleus;GO:0005654//nucleoplasm;GO:0005737//cytoplasm;GO:0005739//mitochondrion;GO:0005764//lysosome;GO:0005766//primary lysosome;GO:0005773//vacuole;GO:0005775//vacuolar lumen;GO:0005783//endoplasmic reticulum;GO:0005829//cytosol;GO:0005886//plasma memb…	GO:0000166//nucleotide binding;GO:0003674//molecular_function;GO:0003824//catalytic activity;GO:0004672//protein kinase activity;GO:0004674//protein serine/threonine kinase activity;GO:0004697//protein kinase C activity;GO:0004699//calcium-independent protein kinase C activity;GO:0004713//protein tyrosine kinase activity;GO:0004715//non-membrane spanning protein tyrosine kinase activity;GO:000548…	GO:0000302//response to reactive oxygen species;GO:0001101//response to acid chemical;GO:0001666//response to hypoxia;GO:0001775//cell activation;GO:0001816//cytokine production;GO:0001932//regulation of protein phosphorylation;GO:0001933//negative regulation of protein phosphorylation;GO:0001934//positive regulation of protein phosphorylation;GO:0002218//activation of innate immune response;GO:0…
ncbi_512072	53.632	67.825	62.836	78.186	79.629	81.092	PTPRF	protein tyrosine phosphatase, receptor type F	ko04514//Cell adhesion molecules;ko04910//Insulin signaling pathway;ko04931//Insulin resistance;ko04520//Adherens junction	-	-	-
ncbi_505472	179.286	204.238	186.276	246.004	255.688	272.55	PYGL	glycogen phosphorylase L	ko01100//Metabolic pathways;ko04217//Necroptosis;ko04910//Insulin signaling pathway;ko04931//Insulin resistance;ko04922//Glucagon signaling pathway;ko00500//Starch and sucrose metabolism	-	-	-
ncbi_521196	85.886	106.3	97.872	119.41	113.834	126.312	RAF1	Raf-1 proto-oncogene, serine/threonine kinase	ko05200//Pathways in cancer;ko05022//Pathways of neurodegeneration - multiple diseases;ko05010//Alzheimer disease;ko04151//PI3K-Akt signaling pathway;ko05165//Human papillomavirus infection;ko04010//MAPK signaling pathway;ko05132//Salmonella infection;ko05163//Human cytomegalovirus infection;ko04014//Ras signaling pathway;ko05170//Human immunodeficiency virus 1 infection;ko04024//cAMP signaling p…	-	-	-
ncbi_520454	28.388	37.997	34.608	45.544	44.757	47.361	RAPGEF1	Rap guanine nucleotide exchange factor 1	ko04015//Rap1 signaling pathway;ko04510//Focal adhesion;ko04910//Insulin signaling pathway;ko04722//Neurotrophin signaling pathway;ko05211//Renal cell carcinoma	GO:0005575//cellular_component;GO:0005622//intracellular;GO:0005623//cell;GO:0044464//cell part	GO:0003674//molecular_function;GO:0005085//guanyl-nucleotide exchange factor activity;GO:0005088//Ras guanyl-nucleotide exchange factor activity;GO:0005488//binding;GO:0005515//protein binding;GO:0017016//Ras GTPase binding;GO:0017034//Rap guanyl-nucleotide exchange factor activity;GO:0019899//enzyme binding;GO:0031267//small GTPase binding;GO:0051020//GTPase binding;GO:0051539//4 iron, 4 sulfur …	GO:0006996//organelle organization;GO:0007010//cytoskeleton organization;GO:0007154//cell communication;GO:0007165//signal transduction;GO:0007264//small GTPase mediated signal transduction;GO:0007265//Ras protein signal transduction;GO:0007275//multicellular organism development;GO:0007517//muscle organ development;GO:0007525//somatic muscle development;GO:0008150//biological_process;GO:0009058/…
ncbi_517953	16.665	19.839	18.365	23.698	23.852	23.627	RPS6KA2	ribosomal protein S6 kinase A2	ko04010//MAPK signaling pathway;ko04714//Thermogenesis;ko05207//Chemical carcinogenesis - receptor activation;ko04150//mTOR signaling pathway;ko05135//Yersinia infection;ko04722//Neurotrophin signaling pathway;ko04114//Oocyte meiosis;ko04931//Insulin resistance;ko04914//Progesterone-mediated oocyte maturation;ko04720//Long-term potentiation	GO:0005575//cellular_component;GO:0005622//intracellular;GO:0005623//cell;GO:0005634//nucleus;GO:0005654//nucleoplasm;GO:0005737//cytoplasm;GO:0005819//spindle;GO:0005829//cytosol;GO:0005856//cytoskeleton;GO:0015630//microtubule cytoskeleton;GO:0031974//membrane-enclosed lumen;GO:0031981//nuclear lumen;GO:0043226//organelle;GO:0043227//membrane-bounded organelle;GO:0043228//non-membrane-bounded o…	GO:0000166//nucleotide binding;GO:0000287//magnesium ion binding;GO:0003674//molecular_function;GO:0003824//catalytic activity;GO:0004672//protein kinase activity;GO:0004674//protein serine/threonine kinase activity;GO:0004711//ribosomal protein S6 kinase activity;GO:0004712//protein serine/threonine/tyrosine kinase activity;GO:0005488//binding;GO:0005524//ATP binding;GO:0008144//drug binding;GO:…	GO:0000003//reproduction;GO:0001556//oocyte maturation;GO:0001976//neurological system process involved in regulation of systemic arterial blood pressure;GO:0001990//regulation of systemic arterial blood pressure by hormone;GO:0002016//regulation of blood volume by renin-angiotensin;GO:0002035//brain renin-angiotensin system;GO:0003006//developmental process involved in reproduction;GO:0003008//s…
ncbi_507554	5.74	7.867	8.078	10.297	10.481	10.453	Rxra	retinoid X receptor alpha	ko05200//Pathways in cancer;ko04151//PI3K-Akt signaling pathway;ko05417//Lipid and atherosclerosis;ko05202//Transcriptional misregulation in cancer;ko05207//Chemical carcinogenesis - receptor activation;ko05160//Hepatitis C;ko04932//Non-alcoholic fatty liver disease;ko05226//Gastric cancer;ko04919//Thyroid hormone signaling pathway;ko04659//Th17 cell differentiation;ko04928//Parathyroid hormone s…	GO:0000228//nuclear chromosome;GO:0000785//chromatin;GO:0000790//nuclear chromatin;GO:0005575//cellular_component;GO:0005622//intracellular;GO:0005623//cell;GO:0005634//nucleus;GO:0005654//nucleoplasm;GO:0005667//transcription factor complex;GO:0005694//chromosome;GO:0030424//axon;GO:0031974//membrane-enclosed lumen;GO:0031981//nuclear lumen;GO:0032991//macromolecular complex;GO:0042995//cell pro…	GO:0000976//transcription regulatory region sequence-specific DNA binding;GO:0000977//RNA polymerase II regulatory region sequence-specific DNA binding;GO:0000978//RNA polymerase II core promoter proximal region sequence-specific DNA binding;GO:0000981//RNA polymerase II transcription factor activity, sequence-specific DNA binding;GO:0000987//core promoter proximal region sequence-specific DNA bi…	GO:0000003//reproduction;GO:0000122//negative regulation of transcription from RNA polymerase II promoter;GO:0001101//response to acid chemical;GO:0001525//angiogenesis;GO:0001568//blood vessel development;GO:0001654//eye development;GO:0001655//urogenital system development;GO:0001701//in utero embryonic development;GO:0001889//liver development;GO:0001890//placenta development;GO:0001893//mater…
ncbi_515854	141.23	155.544	145.524	183.646	174.496	183.727	SGK1	serum/glucocorticoid regulated kinase 1	ko04151//PI3K-Akt signaling pathway;ko04150//mTOR signaling pathway;ko04068//FoxO signaling pathway;ko04960//Aldosterone-regulated sodium reabsorption	-	-	-
ncbi_518970	1.203	1.417	1.577	3.978	3.247	3.376	Shank1	SH3 and multiple ankyrin repeat domains 1	ko04724//Glutamatergic synapse	GO:0005575//cellular_component;GO:0005622//intracellular;GO:0005623//cell;GO:0005737//cytoplasm;GO:0005829//cytosol;GO:0005886//plasma membrane;GO:0005887//integral component of plasma membrane;GO:0008328//ionotropic glutamate receptor complex;GO:0014069//postsynaptic density;GO:0016020//membrane;GO:0016021//integral component of membrane;GO:0017146//NMDA selective glutamate receptor complex;GO:0…	GO:0001664//G-protein coupled receptor binding;GO:0003674//molecular_function;GO:0004252//serine-type endopeptidase activity;GO:0005102//receptor binding;GO:0005198//structural molecule activity;GO:0005488//binding;GO:0005515//protein binding;GO:0008022//protein C-terminus binding;GO:0017124//SH3 domain binding;GO:0019904//protein domain specific binding;GO:0030159//receptor signaling complex sca…	GO:0000902//cell morphogenesis;GO:0000904//cell morphogenesis involved in differentiation;GO:0003008//system process;GO:0006508//proteolysis;GO:0006950//response to stress;GO:0006996//organelle organization;GO:0007010//cytoskeleton organization;GO:0007016//cytoskeletal anchoring at plasma membrane;GO:0007275//multicellular organism development;GO:0007399//nervous system development;GO:0007600//se…
ncbi_618649	1.118	1.279	1.375	0.79	0.836	0.835	SHANK2	SH3 and multiple ankyrin repeat domains 2, transcript variant X1	ko04724//Glutamatergic synapse	GO:0001750//photoreceptor outer segment;GO:0001917//photoreceptor inner segment;GO:0005575//cellular_component;GO:0005622//intracellular;GO:0005623//cell;GO:0005737//cytoplasm;GO:0005829//cytosol;GO:0005856//cytoskeleton;GO:0005882//intermediate filament;GO:0005883//neurofilament;GO:0005886//plasma membrane;GO:0005887//integral component of plasma membrane;GO:0005903//brush border;GO:0005929//cil…	GO:0003674//molecular_function;GO:0004252//serine-type endopeptidase activity;GO:0005102//receptor binding;GO:0005198//structural molecule activity;GO:0005488//binding;GO:0005515//protein binding;GO:0008022//protein C-terminus binding;GO:0017124//SH3 domain binding;GO:0019904//protein domain specific binding;GO:0030159//receptor signaling complex scaffold activity;GO:0030160//GKAP/Homer scaffold …	GO:0003008//system process;GO:0006508//proteolysis;GO:0006950//response to stress;GO:0006996//organelle organization;GO:0007275//multicellular organism development;GO:0007399//nervous system development;GO:0007416//synapse assembly;GO:0007417//central nervous system development;GO:0007420//brain development;GO:0007584//response to nutrient;GO:0007610//behavior;GO:0007611//learning or memory;GO:00…
ncbi_100337254	53.768	68.043	62.375	85.904	90.508	93.392	SIK1	salt inducible kinase 1	ko04922//Glucagon signaling pathway	GO:0005575//cellular_component;GO:0005622//intracellular;GO:0005623//cell;GO:0005634//nucleus;GO:0005737//cytoplasm;GO:0005829//cytosol;GO:0043226//organelle;GO:0043227//membrane-bounded organelle;GO:0043229//intracellular organelle;GO:0043231//intracellular membrane-bounded organelle;GO:0044424//intracellular part;GO:0044444//cytoplasmic part;GO:0044464//cell part	GO:0000166//nucleotide binding;GO:0000287//magnesium ion binding;GO:0003674//molecular_function;GO:0003824//catalytic activity;GO:0004672//protein kinase activity;GO:0004674//protein serine/threonine kinase activity;GO:0005488//binding;GO:0005515//protein binding;GO:0005524//ATP binding;GO:0008134//transcription factor binding;GO:0008140//cAMP response element binding protein binding;GO:0008144//…	GO:0000122//negative regulation of transcription from RNA polymerase II promoter;GO:0002028//regulation of sodium ion transport;GO:0006109//regulation of carbohydrate metabolic process;GO:0006111//regulation of gluconeogenesis;GO:0006355//regulation of transcription, DNA-templated;GO:0006357//regulation of transcription from RNA polymerase II promoter;GO:0006464//cellular protein modification pro…
ncbi_539570	4.817	7.843	6.467	8.557	9.488	9.002	Sik2	salt inducible kinase 2	ko04922//Glucagon signaling pathway	GO:0005575//cellular_component;GO:0005622//intracellular;GO:0005623//cell;GO:0005634//nucleus;GO:0005737//cytoplasm;GO:0043226//organelle;GO:0043227//membrane-bounded organelle;GO:0043229//intracellular organelle;GO:0043231//intracellular membrane-bounded organelle;GO:0044424//intracellular part;GO:0044464//cell part	GO:0000166//nucleotide binding;GO:0000287//magnesium ion binding;GO:0003674//molecular_function;GO:0003824//catalytic activity;GO:0004672//protein kinase activity;GO:0004674//protein serine/threonine kinase activity;GO:0005488//binding;GO:0005524//ATP binding;GO:0008144//drug binding;GO:0016301//kinase activity;GO:0016740//transferase activity;GO:0016772//transferase activity, transferring phosph…	GO:0006464//cellular protein modification process;GO:0006468//protein phosphorylation;GO:0006793//phosphorus metabolic process;GO:0006796//phosphate-containing compound metabolic process;GO:0006807//nitrogen compound metabolic process;GO:0006950//response to stress;GO:0007154//cell communication;GO:0007165//signal transduction;GO:0007166//cell surface receptor signaling pathway;GO:0007167//enzyme…
ncbi_613629	10.572	12.39	10.541	8.943	7.062	8.519	SIRT1	sirtuin 1	ko01100//Metabolic pathways;ko04218//Cellular senescence;ko05206//MicroRNAs in cancer;ko04936//Alcoholic liver disease;ko04068//FoxO signaling pathway;ko04152//AMPK signaling pathway;ko04922//Glucagon signaling pathway;ko04211//Longevity regulating pathway;ko05031//Amphetamine addiction;ko04213//Longevity regulating pathway - multiple species;ko00760//Nicotinate and nicotinamide metabolism	GO:0000228//nuclear chromosome;GO:0000775//chromosome, centromeric region;GO:0000781//chromosome, telomeric region;GO:0000784//nuclear chromosome, telomeric region;GO:0000785//chromatin;GO:0000790//nuclear chromatin;GO:0000791//euchromatin;GO:0000792//heterochromatin;GO:0005575//cellular_component;GO:0005622//intracellular;GO:0005623//cell;GO:0005634//nucleus;GO:0005635//nuclear envelope;GO:00056…	GO:0000166//nucleotide binding;GO:0000287//magnesium ion binding;GO:0000976//transcription regulatory region sequence-specific DNA binding;GO:0000977//RNA polymerase II regulatory region sequence-specific DNA binding;GO:0000980//RNA polymerase II distal enhancer sequence-specific DNA binding;GO:0000981//RNA polymerase II transcription factor activity, sequence-specific DNA binding;GO:0000982//tra…	GO:0000003//reproduction;GO:0000012//single strand break repair;GO:0000122//negative regulation of transcription from RNA polymerase II promoter;GO:0000183//chromatin silencing at rDNA;GO:0000302//response to reactive oxygen species;GO:0000720//pyrimidine dimer repair by nucleotide-excision repair;GO:0000731//DNA synthesis involved in DNA repair;GO:0001101//response to acid chemical;GO:0001525//a…
ncbi_282354	1.693	1.171	0.83	0.322	0.343	0.529	SLC1A3	solute carrier family 1 member 3	ko05016//Huntington disease;ko04724//Glutamatergic synapse;ko04721//Synaptic vesicle cycle	-	-	-
ncbi_338044	88.079	106.022	96.837	72.67	63.992	69.102	SLC38A2	solute carrier family 38 member 2	ko04974//Protein digestion and absorption;ko04724//Glutamatergic synapse;ko04727//GABAergic synapse	-	-	-
ncbi_282081	7.519	7.777	9.612	6.248	4.105	3.615	SOCS3	suppressor of cytokine signaling 3	ko05168//Herpes simplex virus 1 infection;ko04630//JAK-STAT signaling pathway;ko05164//Influenza A;ko05160//Hepatitis C;ko04932//Non-alcoholic fatty liver disease;ko04120//Ubiquitin mediated proteolysis;ko04380//Osteoclast differentiation;ko04910//Insulin signaling pathway;ko04668//TNF signaling pathway;ko04935//Growth hormone synthesis, secretion and action;ko04931//Insulin resistance;ko04917//P…	-	-	-
ncbi_540586	11.012	16.435	14.785	18.249	18.779	19.818	SOCS7	suppressor of cytokine signaling 7	ko04630//JAK-STAT signaling pathway;ko04917//Prolactin signaling pathway	GO:0005575//cellular_component;GO:0005622//intracellular;GO:0005623//cell;GO:0005634//nucleus;GO:0005737//cytoplasm;GO:0005829//cytosol;GO:0005886//plasma membrane;GO:0016020//membrane;GO:0043226//organelle;GO:0043227//membrane-bounded organelle;GO:0043229//intracellular organelle;GO:0043231//intracellular membrane-bounded organelle;GO:0044424//intracellular part;GO:0044444//cytoplasmic part;GO:0…	GO:0003674//molecular_function;GO:0004857//enzyme inhibitor activity;GO:0004860//protein kinase inhibitor activity;GO:0005102//receptor binding;GO:0005159//insulin-like growth factor receptor binding;GO:0005488//binding;GO:0005515//protein binding;GO:0008092//cytoskeletal protein binding;GO:0008269//JAK pathway signal transduction adaptor activity;GO:0017022//myosin binding;GO:0017124//SH3 domain…	GO:0001558//regulation of cell growth;GO:0001932//regulation of protein phosphorylation;GO:0001933//negative regulation of protein phosphorylation;GO:0006464//cellular protein modification process;GO:0006469//negative regulation of protein kinase activity;GO:0006807//nitrogen compound metabolic process;GO:0006928//movement of cell or subcellular component;GO:0007154//cell communication;GO:0007165…
ncbi_281499	214.756	210.524	219.66	317.67	319.458	310.715	SPP1	secreted phosphoprotein 1	ko04151//PI3K-Akt signaling pathway;ko05165//Human papillomavirus infection;ko04510//Focal adhesion;ko04371//Apelin signaling pathway;ko04620//Toll-like receptor signaling pathway;ko04512//ECM-receptor interaction;ko04929//GnRH secretion	-	-	-
ncbi_404163	65.899	58.612	62.079	82.113	75.464	76.817	ST3GAL4	ST3 beta-galactoside alpha-2,3-sialyltransferase 4	ko01100//Metabolic pathways;ko00601//Glycosphingolipid biosynthesis - lacto and neolacto series	GO:0000139//Golgi membrane;GO:0005575//cellular_component;GO:0005576//extracellular region;GO:0005622//intracellular;GO:0005623//cell;GO:0005737//cytoplasm;GO:0005794//Golgi apparatus;GO:0005795//Golgi stack;GO:0012505//endomembrane system;GO:0016020//membrane;GO:0016021//integral component of membrane;GO:0016612//molybdenum-iron nitrogenase complex;GO:0031090//organelle membrane;GO:0031224//intr…	GO:0003674//molecular_function;GO:0003824//catalytic activity;GO:0003836//beta-galactoside (CMP) alpha-2,3-sialyltransferase activity;GO:0008118//N-acetyllactosaminide alpha-2,3-sialyltransferase activity;GO:0008373//sialyltransferase activity;GO:0016163//nitrogenase activity;GO:0016740//transferase activity;GO:0016757//transferase activity, transferring glycosyl groups;GO:0047288//monosialogangl…	GO:0003008//system process;GO:0005975//carbohydrate metabolic process;GO:0006022//aminoglycan metabolic process;GO:0006023//aminoglycan biosynthetic process;GO:0006024//glycosaminoglycan biosynthetic process;GO:0006082//organic acid metabolic process;GO:0006464//cellular protein modification process;GO:0006486//protein glycosylation;GO:0006487//protein N-linked glycosylation;GO:0006493//protein O…
ncbi_353105	76.384	93.309	87.608	110.944	106.819	107.855	STAT6	signal transducer and activator of transcription 6	ko05200//Pathways in cancer;ko04630//JAK-STAT signaling pathway;ko04217//Necroptosis;ko05161//Hepatitis B;ko04659//Th17 cell differentiation;ko04658//Th1 and Th2 cell differentiation;ko05321//Inflammatory bowel disease	GO:0000228//nuclear chromosome;GO:0000785//chromatin;GO:0000790//nuclear chromatin;GO:0005575//cellular_component;GO:0005622//intracellular;GO:0005623//cell;GO:0005634//nucleus;GO:0005635//nuclear envelope;GO:0005654//nucleoplasm;GO:0005694//chromosome;GO:0005737//cytoplasm;GO:0005829//cytosol;GO:0005886//plasma membrane;GO:0009898//cytoplasmic side of plasma membrane;GO:0012505//endomembrane sys…	GO:0000976//transcription regulatory region sequence-specific DNA binding;GO:0000977//RNA polymerase II regulatory region sequence-specific DNA binding;GO:0000978//RNA polymerase II core promoter proximal region sequence-specific DNA binding;GO:0000981//RNA polymerase II transcription factor activity, sequence-specific DNA binding;GO:0000982//transcription factor activity, RNA polymerase II core …	GO:0000003//reproduction;GO:0000018//regulation of DNA recombination;GO:0000122//negative regulation of transcription from RNA polymerase II promoter;GO:0000302//response to reactive oxygen species;GO:0000902//cell morphogenesis;GO:0000904//cell morphogenesis involved in differentiation;GO:0001654//eye development;GO:0001667//ameboidal-type cell migration;GO:0001672//regulation of chromatin assem…
ncbi_540388	22.389	25.146	23.077	30.133	32.694	33.448	TGFA	transforming growth factor alpha, transcript variant X1	ko05200//Pathways in cancer;ko04151//PI3K-Akt signaling pathway;ko04010//MAPK signaling pathway;ko04014//Ras signaling pathway;ko05225//Hepatocellular carcinoma;ko04915//Estrogen signaling pathway;ko05215//Prostate cancer;ko05210//Colorectal cancer;ko04012//ErbB signaling pathway;ko01521//EGFR tyrosine kinase inhibitor resistance;ko05214//Glioma;ko05212//Pancreatic cancer;ko05223//Non-small cell …	-	-	-
ncbi_282089	79.358	91.831	94.134	108.551	107.372	107.963	TGFB1	transforming growth factor beta 1	ko05200//Pathways in cancer;ko04060//Cytokine-cytokine receptor interaction;ko04010//MAPK signaling pathway;ko05166//Human T-cell leukemia virus 1 infection;ko05152//Tuberculosis;ko05415//Diabetic cardiomyopathy;ko05205//Proteoglycans in cancer;ko05161//Hepatitis B;ko05225//Hepatocellular carcinoma;ko04218//Cellular senescence;ko04932//Non-alcoholic fatty liver disease;ko04390//Hippo signaling pa…	-	-	-
ncbi_282654	4.775	5.61	5.668	8.389	7.601	8.535	TNXB	tenascin XB	ko04151//PI3K-Akt signaling pathway;ko05165//Human papillomavirus infection;ko04510//Focal adhesion;ko05206//MicroRNAs in cancer;ko04512//ECM-receptor interaction	GO:0005575//cellular_component;GO:0005576//extracellular region;GO:0005622//intracellular;GO:0005623//cell;GO:0031012//extracellular matrix;GO:0044421//extracellular region part;GO:0044464//cell part	GO:0003674//molecular_function;GO:0003993//acid phosphatase activity;GO:0005102//receptor binding;GO:0005178//integrin binding;GO:0005488//binding;GO:0005515//protein binding;GO:0005539//glycosaminoglycan binding;GO:0008201//heparin binding;GO:0043167//ion binding;GO:0043168//anion binding;GO:0044877//macromolecular complex binding;GO:0046872//metal ion binding;GO:0050839//cell adhesion molecule …	GO:0006996//organelle organization;GO:0007010//cytoskeleton organization;GO:0007155//cell adhesion;GO:0008150//biological_process;GO:0008152//metabolic process;GO:0009987//cellular process;GO:0016043//cellular component organization;GO:0022607//cellular component assembly;GO:0022610//biological adhesion;GO:0030029//actin filament-based process;GO:0030036//actin cytoskeleton organization;GO:003019…
ncbi_512355	21.482	20.23	21.373	17.927	16.316	18.196	TRAF2	TNF receptor associated factor 2, transcript variant X1	ko05200//Pathways in cancer;ko05022//Pathways of neurodegeneration - multiple diseases;ko05168//Herpes simplex virus 1 infection;ko05010//Alzheimer disease;ko05014//Amyotrophic lateral sclerosis;ko05016//Huntington disease;ko04010//MAPK signaling pathway;ko05132//Salmonella infection;ko05163//Human cytomegalovirus infection;ko05170//Human immunodeficiency virus 1 infection;ko05203//Viral carcinog…	GO:0000109//nucleotide-excision repair complex;GO:0000151//ubiquitin ligase complex;GO:0005575//cellular_component;GO:0005622//intracellular;GO:0005623//cell;GO:0005634//nucleus;GO:0005654//nucleoplasm;GO:0005675//holo TFIIH complex;GO:0005737//cytoplasm;GO:0005783//endoplasmic reticulum;GO:0005789//endoplasmic reticulum membrane;GO:0005829//cytosol;GO:0005886//plasma membrane;GO:0005887//integra…	GO:0003674//molecular_function;GO:0003824//catalytic activity;GO:0004693//cyclin-dependent protein serine/threonine kinase activity;GO:0004842//ubiquitin-protein transferase activity;GO:0005102//receptor binding;GO:0005126//cytokine receptor binding;GO:0005164//tumor necrosis factor receptor binding;GO:0005174//CD40 receptor binding;GO:0005488//binding;GO:0005515//protein binding;GO:0005524//ATP …	GO:0000209//protein polyubiquitination;GO:0000302//response to reactive oxygen species;GO:0001817//regulation of cytokine production;GO:0001819//positive regulation of cytokine production;GO:0001932//regulation of protein phosphorylation;GO:0001934//positive regulation of protein phosphorylation;GO:0001959//regulation of cytokine-mediated signaling pathway;GO:0001961//positive regulation of cytok…
ncbi_512484	13.168	14.926	14.228	18.185	19.121	21.188	TYK2	tyrosine kinase 2	ko05168//Herpes simplex virus 1 infection;ko05165//Human papillomavirus infection;ko05171//Coronavirus disease - COVID-19;ko05169//Epstein-Barr virus infection;ko05167//Kaposi sarcoma-associated herpesvirus infection;ko04630//JAK-STAT signaling pathway;ko04621//NOD-like receptor signaling pathway;ko05164//Influenza A;ko04217//Necroptosis;ko05161//Hepatitis B;ko05160//Hepatitis C;ko05162//Measles;…	-	GO:0004672//protein kinase activity;GO:0005524//ATP binding	GO:0006468//protein phosphorylation
ncbi_281570	96.092	89.235	93.243	77.967	65.951	72.311	UQCR11	ubiquinol-cytochrome c reductase, complex III subunit XI	ko01100//Metabolic pathways;ko05022//Pathways of neurodegeneration - multiple diseases;ko05010//Alzheimer disease;ko05014//Amyotrophic lateral sclerosis;ko05016//Huntington disease;ko05012//Parkinson disease;ko05020//Prion disease;ko04714//Thermogenesis;ko05208//Chemical carcinogenesis - reactive oxygen species;ko05415//Diabetic cardiomyopathy;ko04932//Non-alcoholic fatty liver disease;ko00190//O…	-	-	-
ncbi_541295	3.503	5.148	4.673	7.448	7.643	7.897	XYLT1	xylosyltransferase 1	ko01100//Metabolic pathways;ko00534//Glycosaminoglycan biosynthesis - heparan sulfate / heparin;ko00532//Glycosaminoglycan biosynthesis - chondroitin sulfate / dermatan sulfate	GO:0000139//Golgi membrane;GO:0005575//cellular_component;GO:0005576//extracellular region;GO:0005622//intracellular;GO:0005623//cell;GO:0005737//cytoplasm;GO:0005783//endoplasmic reticulum;GO:0005789//endoplasmic reticulum membrane;GO:0005794//Golgi apparatus;GO:0012505//endomembrane system;GO:0016020//membrane;GO:0016021//integral component of membrane;GO:0031090//organelle membrane;GO:0031224/…	GO:0003674//molecular_function;GO:0003824//catalytic activity;GO:0008194//UDP-glycosyltransferase activity;GO:0008375//acetylglucosaminyltransferase activity;GO:0016740//transferase activity;GO:0016757//transferase activity, transferring glycosyl groups;GO:0016758//transferase activity, transferring hexosyl groups;GO:0016763//transferase activity, transferring pentosyl groups;GO:0030158//protein …	GO:0006022//aminoglycan metabolic process;GO:0006023//aminoglycan biosynthetic process;GO:0006024//glycosaminoglycan biosynthetic process;GO:0006029//proteoglycan metabolic process;GO:0006082//organic acid metabolic process;GO:0006790//sulfur compound metabolic process;GO:0006807//nitrogen compound metabolic process;GO:0006950//response to stress;GO:0007275//multicellular organism development;GO:…

## Sheet: Sheet1
15.784	16.149	16.613
